# Supplementary material for: A novel 4 immune-related genes as diagnostic markers and correlated with immune infiltrates in major depressive disorder
Source: BMC Immunol. 2022 Feb 13;23:6. doi: 10.1186/s12865-022-00479-3 (PMC8842937; doi:10.1186/s12865-022-00479-3)
Supplement: Supplementary file 1 — Additional file 1: Table S1. The expression of 1879 IRGs in GSE98793 dataset. [file 12865_2022_479_MOESM1_ESM.xls]

Supplementary table 1. The expression of 1879 IRGs in GSE98793 dataset
ID	GSM2612096	GSM2612097	GSM2612098	GSM2612099	GSM2612100	GSM2612101	GSM2612102	GSM2612103	GSM2612104	GSM2612105	GSM2612106	GSM2612107	GSM2612108	GSM2612109	GSM2612110	GSM2612111	GSM2612112	GSM2612113	GSM2612114	GSM2612115	GSM2612116	GSM2612117	GSM2612118	GSM2612119	GSM2612120	GSM2612121	GSM2612122	GSM2612123	GSM2612124	GSM2612125	GSM2612126	GSM2612127	GSM2612192	GSM2612197	GSM2612199	GSM2612203	GSM2612206	GSM2612216	GSM2612217	GSM2612218	GSM2612227	GSM2612230	GSM2612233	GSM2612234	GSM2612236	GSM2612237	GSM2612238	GSM2612239	GSM2612241
AZGP1	3.677591	3.582444	2.410073	2.410653	3.325481	3.115884	3.476821	2.944382	3.196908	3.938994	4.004567	3.366945	3.520424	3.380015	2.634728	3.112827	2.542366	3.677823	2.873032	3.272182	4.163206	2.86991	2.678075	3.449099	2.889567	3.424871	3.815209	4.177629	2.910536	3.589647	3.773114	3.033819	2.811117	2.821038	3.178588	3.250891	3.03531	2.92495	2.893687	2.480563	2.984566	2.755121	2.958831	2.804475	2.770557	3.004542	2.680477	2.552153	3.23946
B2M	10.86498	11.184041	11.37173	11.64148	11.017746	11.165515	11.302165	11.095137	11.338655	11.345207	11.335837	11.482653	11.457995	11.206914	11.389059	11.048835	11.328649	11.209882	11.116196	11.455452	11.305685	11.335167	10.949796	10.991071	11.213872	11.331435	11.160954	11.32518	11.265016	11.354653	11.240477	11.114874	11.01229	11.122427	11.232381	11.105222	11.001656	10.938401	10.783527	10.964128	10.984654	11.00168	11.013032	11.082469	10.973922	11.067606	11.108022	11.158061	11.082387
CALR	9.168378	8.810784	8.964079	8.983555	8.675673	8.560843	8.321697	8.950442	8.686658	8.871689	8.516648	8.947338	8.430563	8.931009	8.806539	8.98689	8.480186	8.48551	9.00116	8.981169	8.339424	8.872012	9.077149	9.160992	8.989737	8.986423	8.841016	9.06381	8.530057	8.574573	8.698301	9.294749	9.25854	9.341677	9.247083	9.509288	9.502821	9.177444	9.022938	9.524288	9.200411	9.508624	8.986545	9.313582	9.128729	8.959964	9.05402	9.184981	9.253985
CANX	8.102869	7.927496	8.476902	8.160482	8.641795	8.29783	8.296118	7.967416	7.977026	8.115342	8.124106	8.405917	7.741074	8.186241	8.387957	8.130267	8.322742	7.857915	8.224397	7.814325	8.281545	8.388285	8.093135	8.100386	8.041252	7.988137	8.129279	8.107136	8.128839	7.999544	8.041595	8.125799	8.190758	8.046135	7.98097	8.090837	8.217648	8.129679	8.280575	8.131084	8.358899	8.09921	8.108002	8.030612	8.288368	8.001088	8.240289	7.900362	8.021153
CD1A	5.238592	5.64006	5.057712	4.68942	5.705215	4.178487	4.809334	6.002091	5.092723	5.71105	5.396895	5.509907	5.469959	5.716389	5.344649	5.083708	5.556892	4.745243	4.042727	4.892539	6.022345	5.834149	5.223997	5.858678	5.88504	6.732112	6.366813	4.889083	5.574171	5.285977	4.529028	5.358488	5.48729	4.705501	4.565418	4.852503	4.916822	4.935688	4.824913	6.126815	4.54641	4.618138	5.290359	5.058026	5.331653	6.627378	4.95207	4.999573	4.717086
CD1B	3.030755	3.066787	2.578522	2.567184	3.405097	2.682233	2.312667	2.401812	2.480022	2.693694	3.155379	2.58064	2.071122	2.910637	3.291787	3.481999	2.689237	2.52233	2.659321	2.727806	2.675541	3.526185	2.408575	3.768163	2.265172	2.800395	2.805459	2.939945	3.403719	2.443935	3.155851	2.668247	2.831369	2.506424	3.130327	2.815958	2.759906	2.423881	2.493493	2.778122	3.126593	2.79985	2.388868	2.722855	3.224821	2.37782	2.807093	3.122817	2.485782
CD1C	8.352266	8.708232	8.916189	7.427535	7.774476	8.193144	7.365804	8.137968	7.855175	9.066896	7.396775	7.815498	9.020932	8.49286	7.493484	7.059805	8.665397	7.387425	7.725375	7.990785	8.764698	8.274666	8.242066	9.085022	7.878842	8.047535	8.290418	8.339907	8.202419	7.881782	7.696422	8.056397	8.937181	8.182193	8.10339	8.105693	8.127514	8.535583	8.349679	9.709823	8.615015	8.107252	8.922745	8.265256	8.317017	8.333296	8.868234	8.965799	8.612799
CD1D	9.361671	8.114369	8.349105	8.034602	8.707898	8.352876	8.300903	8.453628	7.84744	8.69521	8.400681	8.509971	8.670504	8.519782	8.28608	8.39231	8.065061	7.840992	7.507218	8.346762	8.468603	8.164431	8.549169	7.914792	8.627003	8.334188	8.251056	7.043614	7.785763	7.890563	7.478025	8.547685	8.957221	8.813398	8.733191	8.892254	9.417214	9.09587	9.309158	8.924229	8.980457	9.194591	8.977061	8.395038	9.204424	8.611652	9.047344	8.864054	8.138398
CD1E	3.252535	3.686759	3.192088	2.909374	3.524659	3.119598	2.978849	2.684924	3.20512	3.40024	3.133447	3.505822	3.380898	2.710546	2.840615	3.4739	2.999283	3.37281	3.188815	3.065249	3.148461	3.290379	3.377081	3.633664	3.069492	3.416153	3.302274	3.125025	3.07343	3.760984	3.297717	2.995633	3.63714	3.613315	3.108085	3.335685	3.340793	2.905999	3.492689	3.766945	3.854675	3.154265	3.248512	3.162752	3.487678	3.608219	3.585916	3.874956	3.624821
CD4	6.661659	6.26248	6.413538	6.269738	5.985722	5.995427	5.85904	6.441734	5.975978	6.500359	6.23559	5.926878	6.346357	6.607516	6.10799	6.349894	6.464202	5.958347	6.25837	6.279799	6.223582	5.834253	6.204113	6.670324	6.148295	6.441398	6.488233	6.632471	6.199948	6.693381	6.235822	6.414414	6.699513	6.749297	6.676968	6.595294	6.94601	6.374698	6.751118	6.911637	6.813718	6.481002	6.748532	6.954326	6.674078	6.643687	6.64329	6.807061	6.667916
CD8A	10.956689	11.28309	11.412094	11.415758	11.122207	11.307648	11.753188	11.421755	10.757998	10.95455	10.443979	11.55093	10.687849	11.332296	11.400137	10.81489	10.927765	10.667716	11.285847	11.371603	10.809078	11.765161	11.627564	11.554248	11.371472	10.737103	11.063244	11.528688	10.660062	10.773343	10.911886	11.790299	10.754068	11.228193	11.213214	11.007706	10.321953	11.197326	10.901689	10.311674	11.019506	11.486702	11.071571	11.268277	11.311303	11.320607	10.698345	11.673063	11.140358
CD8B	5.288437	5.308746	4.800761	5.445788	4.187425	4.951901	4.852537	4.829714	4.371263	5.228496	3.974277	4.810956	4.494207	5.465273	4.639281	5.170166	4.666503	4.510501	5.142896	4.636694	5.100943	5.104049	5.350861	5.49677	5.112454	4.964107	5.586531	5.64815	4.360314	4.790502	5.171016	5.410003	4.849611	6.191406	6.431849	5.413355	5.027158	6.270149	5.132252	5.63238	6.401006	6.564792	6.330979	6.178443	6.455994	6.485455	5.318197	6.625662	6.032933
CD74	10.103379	9.767149	9.879992	9.667727	9.702209	9.655524	9.323029	9.836439	9.554918	10.202263	9.209726	9.40524	10.40007	9.869555	9.236325	9.423813	9.562648	9.184066	9.590089	10.133321	9.581943	9.947797	9.674445	10.291732	9.435456	10.124567	9.982715	9.435601	9.375896	9.692764	9.729396	10.160875	10.816552	10.746906	10.788332	10.67555	10.561631	10.203763	10.559462	11.097675	10.732539	10.576817	10.551657	10.894264	10.754458	10.775501	10.878268	10.876622	10.693109
CREB1	7.067777	7.522422	7.599893	7.282169	7.709275	7.521466	7.721022	6.783027	7.542599	6.980509	7.631202	7.780728	6.530154	6.919652	7.796033	6.96206	7.864311	7.733271	7.030482	7.257691	7.514009	7.301513	7.375636	7.045817	7.259759	6.896347	7.373551	7.340457	7.161839	7.61952	6.770684	6.817978	7.672806	7.650831	7.461907	7.679228	7.302412	7.723602	7.883784	7.658821	7.686324	7.700652	7.588665	7.613782	7.577719	7.682778	7.629538	7.404923	7.401535
CTSB	10.144257	9.826909	9.882832	10.002434	10.348394	10.067117	9.099835	10.064808	10.482817	10.4058	9.7408	9.824691	10.000039	9.982393	10.021358	10.850999	9.563707	10.159977	9.774555	9.806328	9.870148	10.264082	9.895711	10.580564	10.104687	10.086499	10.770997	9.95376	10.021411	10.577997	9.906539	10.343742	9.843456	9.768855	10.059897	9.970146	9.993427	10.052819	10.065225	9.690591	9.585606	9.946549	10.283777	10.041091	9.753696	9.048119	9.945089	9.95012	10.002271
CTSE	4.303197	4.022246	4.385411	5.274053	5.68081	5.625935	4.433168	4.83847	5.27643	5.160411	4.931213	4.387246	5.001708	5.101756	4.431928	7.291656	4.438558	5.430595	5.087856	5.068809	4.653231	5.230049	4.857216	5.592913	4.349383	5.780672	6.419246	4.968743	4.948734	5.990375	5.047125	4.645286	4.060676	4.839682	4.674154	4.269094	4.692212	4.847478	4.493646	4.06343	4.475778	4.465798	5.196098	4.85079	4.213162	3.933102	4.437344	4.346978	4.728925
CTSL	6.452759	6.320455	7.417264	7.075312	7.556075	6.68849	6.240503	6.593088	6.35719	7.401122	6.385593	6.108882	7.213571	6.66345	6.635735	6.158558	6.202029	5.937446	7.215697	7.674472	7.748123	6.534686	6.651154	7.054716	6.413647	7.052519	6.078355	6.139555	6.069177	7.026975	6.1036	6.295555	6.343626	7.436135	5.819431	6.841099	6.808865	6.853582	6.601417	6.471181	6.347009	6.230311	6.261126	7.022303	6.313055	7.631231	6.88149	6.630848	5.799101
CTSS	10.689824	10.938586	11.328586	11.131884	11.054062	10.727158	10.991535	10.991734	11.133536	11.084496	10.990872	11.278135	10.607103	10.928274	11.02921	10.921509	11.00673	11.166205	10.372563	11.0748	10.940411	10.808947	10.891629	10.33313	11.185313	10.713027	10.905859	10.735432	11.197521	10.662395	10.04163	10.719229	11.11478	11.072243	11.045362	11.179183	11.359511	11.060204	11.034325	10.918945	11.142031	11.081752	11.085637	10.907502	10.943723	10.878873	11.199867	10.865935	10.954064
FCER1G	12.036261	12.104717	12.154195	12.153487	11.809548	11.866223	11.808645	11.98394	11.714563	12.330385	12.107096	11.681702	11.881199	11.934841	11.907049	12.229869	11.598643	12.384271	11.695126	12.116439	12.20583	11.780356	12.006925	11.839239	12.026537	12.075977	12.127628	11.699908	11.891988	12.140233	11.65286	11.997351	12.098511	12.048301	11.914126	12.323707	12.232585	11.783219	12.036443	12.123105	12.223667	12.172672	12.228749	12.146944	12.013754	11.888424	12.112837	11.540789	12.29223
FCGRT	9.935317	9.985044	9.376885	9.765979	9.242307	9.359794	9.404987	9.44259	10.095071	10.219878	9.483098	9.627844	10.194335	10.294623	9.340622	9.827624	9.275629	10.13094	8.968458	9.491718	9.703576	9.488465	9.126534	10.23514	9.898843	10.389134	9.838528	9.512488	9.455427	9.888234	9.467873	9.878384	10.692293	10.66014	10.903969	11.263083	10.89168	10.465515	11.074267	10.855805	10.972462	11.166931	10.92975	10.796249	10.41714	10.667974	10.644292	10.878967	10.964856
PDIA3	7.665036	7.696521	8.279065	8.060271	8.148959	8.067086	8.256448	7.907118	7.487451	8.000299	7.908875	8.197409	7.352484	7.898836	8.388165	7.722614	8.243846	7.53131	8.187898	8.110612	8.095767	8.111485	7.950106	7.968392	7.817156	7.514094	7.778142	7.756003	7.592152	7.539109	7.817471	8.095861	8.075391	8.094479	7.758953	7.738453	7.720996	7.915599	8.165465	8.201132	8.013079	7.733886	7.970189	7.888302	8.36356	8.298401	8.451764	7.989519	7.917046
HFE	4.812932	4.763087	4.522226	4.665883	4.700416	4.69901	4.466539	4.771472	4.637261	4.567012	4.705203	4.630478	4.612968	4.63852	4.552252	4.710158	4.279416	4.757593	4.567259	4.666318	4.817391	4.559545	4.502285	4.922565	4.706825	4.858874	4.560288	4.650629	4.701333	4.737147	4.846577	4.630092	4.322206	4.324121	4.544894	4.595033	4.731572	4.239364	4.415933	4.299527	4.363629	4.366623	4.344178	4.525916	4.325685	4.222916	4.359679	4.21616	4.456818
HLA-A	12.652261	12.563228	12.554622	12.524885	12.418202	12.52757	12.31759	12.42846	12.452893	12.397301	12.519404	12.334737	12.660583	12.316641	12.260168	12.608295	12.382123	12.432476	12.362624	12.503465	12.380666	12.435581	12.185489	12.378047	12.617576	12.451347	12.523096	12.413232	12.37963	12.52964	12.230083	12.487699	12.628627	12.705022	12.836842	12.756243	12.765877	12.522609	12.706037	12.645704	12.752123	12.632165	12.706758	12.783203	12.597337	12.608964	12.67498	12.779392	12.709317
HLA-B	12.506816	12.686965	12.438087	12.212168	12.443068	12.480184	12.412306	12.049661	12.648075	12.543737	12.377662	12.520492	12.509875	12.176645	12.255184	12.382703	12.410858	12.29102	12.206302	12.580075	12.415399	12.530216	12.461446	12.84793	12.43996	12.635088	12.019149	12.518073	12.182567	12.551231	12.576553	12.44028	12.548004	12.710003	12.791072	12.93399	12.598337	12.59906	12.643174	12.726242	12.888791	12.842296	12.71691	12.949773	12.765335	12.653067	12.862264	12.771739	12.960416
HLA-C	11.919448	11.891535	11.839636	11.868331	11.822971	11.663369	11.89195	11.632666	12.078983	12.036791	11.64185	12.196958	11.933502	11.703533	11.63511	11.828545	11.704453	11.724176	11.443328	12.025267	11.679899	11.887521	11.864079	12.053553	11.922746	11.890172	11.578538	12.020123	11.857371	11.952835	11.770947	12.008324	12.014819	12.281526	12.335639	12.382442	12.161321	12.138348	12.270654	12.238125	12.324441	12.322046	12.221772	12.253455	12.156817	12.061577	12.311055	12.306001	12.388812
HLA-DMA	10.201265	10.051559	10.325128	9.661443	9.113487	9.759121	9.103048	10.253481	9.627289	10.342092	9.397096	9.941392	10.542245	10.054869	9.772228	9.6944	9.861339	9.648696	9.884017	10.167912	10.312018	9.871836	9.287061	10.513109	9.855227	10.241928	10.275516	9.805763	9.598255	9.707897	9.842661	10.116081	10.667342	10.531246	10.486173	10.639633	10.490486	9.973972	10.371405	11.003288	10.608174	10.282076	10.389692	10.529937	10.525543	10.797969	10.609429	10.521443	10.504845
HLA-DMB	9.383226	9.107564	9.454073	8.819848	8.739789	8.922501	8.531817	9.435484	8.983771	9.364068	8.897837	8.644093	9.325423	8.88679	8.878675	8.35212	9.092001	8.426002	8.937901	9.29107	9.646999	8.955789	8.681442	9.281143	9.08751	9.263923	9.186423	9.202681	8.925646	9.019053	8.819615	9.245816	10.049367	10.194642	9.733587	10.008755	10.018778	9.482054	9.957662	10.407717	10.120525	9.705908	9.980647	9.835782	10.059707	10.298854	10.199636	9.765491	9.966385
HLA-DOA	5.799368	5.397354	5.569448	5.385301	5.290009	5.164039	4.903953	5.56588	5.360784	5.694751	5.268905	5.285652	5.650101	5.383561	5.475086	5.61171	5.290598	5.395036	5.576252	5.722345	5.581197	5.21762	5.271665	5.879428	5.321526	5.64042	5.705142	5.845046	5.504459	5.343647	5.775479	5.80202	5.498002	5.66243	5.487215	5.768824	5.783147	5.277839	5.589875	5.691018	5.660862	5.471647	5.543342	5.552804	5.550111	5.479434	5.464153	5.735924	5.702204
HLA-DOB	7.052818	6.880127	6.986013	7.696621	5.965164	5.959627	6.365371	7.684966	6.532457	6.526081	6.56753	6.417719	7.223668	6.47018	7.02319	6.041507	7.410792	6.149548	7.112645	7.944099	6.470165	6.344385	6.140998	6.872522	6.355831	7.131481	8.080036	6.636147	6.971058	6.982629	7.47171	6.559788	6.346864	6.48008	6.436803	6.057268	6.340822	5.855976	6.127226	6.697213	7.45184	6.18845	7.389586	5.904714	6.319573	7.026954	6.320753	6.326902	6.522614
HLA-DPA1	9.37183	8.869996	9.892639	9.395485	9.143137	9.495812	8.544791	9.018691	9.138117	9.547875	8.663711	9.396348	9.623409	9.389597	9.209998	8.356496	9.403959	8.369505	8.601713	9.517953	9.700266	9.039008	9.139982	7.949612	9.367726	9.195603	9.666877	9.262065	8.796042	8.812054	8.855156	8.825536	10.355176	10.384723	9.510624	10.030555	9.986895	9.380371	9.801979	10.777579	10.278454	10.220733	9.870565	10.30405	10.037635	10.541427	10.088102	9.992399	10.440427
HLA-DPB1	8.22077	9.022178	9.570328	8.219278	8.348808	8.960412	8.8095	9.942588	8.333447	9.355283	7.847454	8.866729	8.955403	8.3512	9.252357	8.074168	8.904203	8.96267	8.595686	8.804797	8.784146	9.227197	8.011975	9.481558	8.866052	8.845528	8.47261	8.821142	9.759127	8.278028	8.979665	10.144798	8.634142	9.273621	9.724896	9.079522	8.850306	8.300103	10.11523	9.15354	9.100246	8.660066	8.949724	9.17827	9.664943	9.232858	9.416206	9.580101	8.836949
HLA-DQA1	11.375644	11.577407	11.9951	11.084106	11.961535	11.791959	12.028574	11.950651	6.003505	5.570313	5.056596	11.072437	5.593972	11.51046	10.852041	5.404482	11.459585	11.20297	11.158594	5.02578	11.338195	12.257207	5.340669	5.217461	10.790635	11.109946	12.065595	6.169491	12.316425	10.826647	5.691696	11.149473	12.046641	5.3593	10.711718	4.793325	11.246068	5.384199	11.263181	5.105137	5.296389	5.933502	5.476241	12.343286	11.418575	4.662324	5.425596	5.026244	4.981466
HLA-DQB1	7.270262	7.248474	5.277148	6.76904	6.643151	4.610091	4.718692	5.032537	7.20982	7.063086	6.703439	7.339253	7.720017	7.130105	6.378963	7.532043	4.561077	6.601401	5.316981	7.793498	5.153123	6.776833	7.241272	7.769958	7.056517	6.862966	7.669269	7.285175	5.165092	6.944491	7.33367	6.852128	7.186256	7.626756	6.935488	7.569877	7.365412	7.295022	4.999183	5.049561	7.786692	7.060911	7.501995	5.022576	7.110545	7.679535	7.488106	7.295299	7.869085
HLA-DRA	10.641388	11.115612	11.822552	11.123135	11.143897	11.402396	11.146547	11.244133	10.916955	11.527919	10.80902	11.305825	11.482681	11.177548	11.369956	10.571842	11.524396	10.82724	11.520233	11.408427	11.811263	11.401097	10.679789	11.525862	10.977231	11.14984	11.492473	11.356043	11.241867	11.064957	11.151011	11.48907	12.078658	11.976076	11.697169	11.865262	11.871327	11.587997	11.175114	12.31139	11.955507	11.569937	11.668055	11.848612	11.94519	12.22332	12.06254	11.763562	11.788513
HLA-DRB4	3.47559	3.560947	8.502628	3.444545	3.702835	6.082946	3.162897	3.044703	3.534786	7.408549	6.302761	3.935692	3.526884	3.902226	3.104654	2.766197	6.786995	3.587839	6.787449	3.371808	7.09398	3.736187	6.77973	6.71702	3.52943	3.221744	3.42707	3.623674	3.370087	3.197506	3.352328	2.963415	3.610325	3.018211	3.024803	3.640633	3.837513	3.132167	7.090359	8.561786	3.109208	7.303372	9.114332	3.684289	3.457059	3.219875	7.65817	9.018731	2.948758
HLA-E	12.221231	12.228336	12.15522	12.223366	11.996858	12.1014	12.049699	12.02154	12.305176	12.195693	12.06878	12.278682	12.220956	12.174201	12.190046	12.240463	12.113807	12.26593	11.933518	12.41806	12.066767	12.020689	11.998417	12.279684	12.024735	12.217038	12.048311	12.179144	12.020525	12.193297	12.16715	12.246915	12.32475	12.380501	12.485998	12.51673	12.371749	12.267932	12.287609	12.320613	12.336881	12.437108	12.383652	12.43184	12.279997	12.304873	12.336045	12.391913	12.398049
HLA-F	10.262845	10.197482	10.329311	10.228656	9.882189	10.038732	9.725245	9.782324	10.573595	10.271756	10.208333	10.442946	10.469354	10.099869	10.191937	9.858591	9.95927	10.123667	9.880394	10.391982	9.959879	9.999682	10.029867	10.084551	10.377578	10.331858	9.952079	10.051426	10.060565	10.157476	9.957101	10.253693	10.639171	10.775757	10.874366	11.048407	10.780531	10.771118	10.748696	10.748058	10.920276	10.73762	10.50278	11.038285	10.932339	10.788615	10.931528	11.046422	10.762897
HLA-G	9.95928	10.082622	9.997465	10.187855	9.96934	9.741248	10.031176	9.892824	10.212774	10.353748	9.659189	10.288484	10.118674	9.91598	9.925042	10.228575	9.723127	9.980248	9.644693	10.268618	9.975377	9.911637	9.677812	10.176646	10.137381	10.072828	9.967809	10.209612	10.096098	10.109423	10.063044	10.069583	9.934929	10.272644	10.386299	10.439724	10.21283	10.192268	9.983542	10.153713	10.402555	10.52627	10.205847	10.441897	10.185563	10.100603	10.350925	10.417569	10.370341
MR1	6.181873	6.496608	6.646749	6.43964	6.354336	6.576132	6.297515	6.355996	6.073581	6.500967	6.232258	6.381036	6.604886	6.096971	6.354302	5.96191	6.564119	6.59794	6.069031	6.816955	6.365611	6.331526	6.364532	6.18072	6.374526	6.409365	6.268982	6.133995	6.270904	6.173739	5.870299	6.319868	6.426858	6.808018	6.624888	6.897085	6.563548	6.445513	6.556009	6.893807	6.734342	6.973962	6.84561	6.711526	6.622706	6.925596	6.984053	6.693449	6.584722
HSPA1L	6.378284	6.183121	5.540323	5.438487	5.358221	5.394831	5.484633	5.907939	5.534915	5.411505	5.851878	5.69914	5.528966	5.875661	5.3362	5.894478	5.682534	5.119101	5.811566	5.740735	5.939829	5.108043	5.146013	5.883707	5.712904	5.827597	6.095058	5.707668	5.540374	6.022318	5.511034	5.666504	5.483805	5.529085	5.629325	5.652835	5.793993	5.48672	5.454281	5.533684	5.442658	5.537644	5.730738	5.65564	5.580668	5.376278	5.4313	5.494895	5.610682
HSPA2	3.939688	4.346764	4.499507	4.289264	3.959381	3.696706	3.700202	4.048429	4.672028	3.623985	3.957537	3.175027	2.938384	4.276146	3.226533	2.422306	3.547016	4.594321	3.029563	4.849548	4.368921	3.73819	4.15552	3.107803	3.609227	3.434459	3.493701	3.068502	4.243386	2.945953	3.378511	4.481078	3.308613	3.230706	3.228529	2.897829	3.52241	2.930949	3.596845	3.626519	2.862581	3.393015	3.592701	3.566051	3.525931	4.056123	3.268243	3.001292	3.516852
HSPA4	7.246055	6.9232	7.194723	6.962338	7.383947	7.139013	7.028418	6.906802	7.043135	6.783639	7.165732	7.240337	6.988058	6.932898	7.204645	6.370466	7.327743	6.790183	7.413789	7.014511	7.346552	7.013162	7.085854	7.186079	7.025595	7.354435	6.96533	6.918359	7.234985	7.198033	7.165635	7.183318	7.394723	7.320072	7.365531	7.251542	7.272257	7.108371	7.375556	7.566408	7.217482	7.291379	7.155819	7.147695	7.289799	7.490484	7.323644	7.052775	7.116626
HSPA5	8.242483	8.160387	8.332894	8.262812	8.442383	8.299266	7.584124	7.341925	8.064463	8.275901	8.305186	8.32669	8.120559	7.815983	8.172767	7.538354	8.263303	7.341865	8.411042	7.78297	7.868861	8.193633	8.438079	7.820959	8.287177	7.958179	8.10613	8.164157	8.273762	8.246227	8.203653	8.089569	9.005447	8.862968	8.967663	8.917868	8.747176	8.782413	8.885612	8.606272	9.003062	8.732467	8.751883	8.772196	9.093383	8.974317	9.16734	8.825657	8.535279
HSPA6	9.645539	9.530617	8.494132	9.120484	8.451431	9.047303	8.998206	8.106235	9.317452	8.966019	9.414743	9.227172	9.457879	8.704332	8.264066	9.431065	8.475202	9.533784	8.054138	9.416392	9.044702	8.586537	8.692072	9.070066	9.369425	9.634703	8.606964	8.604218	8.703468	9.488213	8.409951	8.422839	9.702801	9.946506	10.066744	10.355263	10.607525	9.597625	9.971226	10.046015	10.160593	10.268889	10.449381	10.322178	9.465777	9.922644	9.987897	9.844062	10.166044
HSP90AA1	10.638629	10.971335	11.283575	11.221075	11.074706	11.301734	11.143828	10.621277	11.028693	10.726547	10.992435	11.264902	10.719578	10.855816	11.122404	10.019249	11.574951	10.780399	11.11739	11.048418	11.107894	11.284594	10.963037	10.484052	10.838743	10.930443	10.750751	11.109606	10.798882	10.912403	10.744364	10.884109	11.315767	11.181094	11.049883	10.737551	11.061323	10.940598	10.717478	11.044504	10.901298	10.618588	10.804573	10.714025	11.048397	11.116445	11.300856	11.141437	10.851733
HSP90AB1	9.502269	10.040327	9.976657	9.823025	9.846634	9.797821	9.560507	9.660244	9.736604	9.605179	9.337487	9.799045	9.478022	10.113923	9.584925	9.202228	10.059938	9.497924	10.419124	9.717252	9.705351	9.996078	9.679368	10.025646	9.56182	10.064349	10.165587	9.989822	9.574791	9.529076	10.21105	10.238636	10.251675	10.408474	10.379432	10.08613	10.330852	10.211786	9.88762	10.565322	10.484005	9.90058	10.382033	10.523665	10.483048	10.332012	10.437042	10.27559	10.294903
ICAM1	6.298723	6.080887	5.970365	6.332596	6.011485	5.926515	6.048078	6.015816	6.128873	6.160658	6.091491	6.143154	6.482682	5.68618	6.087313	6.066264	6.203527	6.548708	5.696129	6.15901	5.93541	5.992409	6.333076	5.903427	6.279026	6.356228	5.934147	6.117591	5.832783	6.366405	5.828749	5.975001	6.752014	6.790839	6.775044	7.169496	6.55535	6.284269	6.352704	6.53802	6.354724	7.129874	6.69285	6.974127	6.158609	6.306234	6.72985	6.493298	6.635492
IFNA1	1.898698	2.282516	1.651591	2.307264	2.474164	2.001077	2.059815	2.133878	2.916666	2.034142	2.091598	2.646059	2.382691	2.543749	1.93447	2.651229	2.083936	2.557587	2.475853	2.071673	2.767184	2.013032	2.759995	2.311395	1.918691	2.472189	2.441419	2.330941	2.146854	2.08786	2.12334	2.167945	2.082021	2.14802	2.026806	1.928291	2.180375	1.906752	1.952431	1.759981	1.999731	1.954439	2.000519	1.997163	1.987231	1.915827	2.031726	2.004959	2.157325
IFNA2	2.659185	2.73645	2.317238	3.014067	2.696219	2.840701	3.258845	3.140885	2.711033	2.606294	2.755892	3.258742	2.705457	2.688087	3.237347	2.837359	2.557173	2.782876	2.428357	2.929146	2.636997	3.469523	2.505325	2.670537	3.175889	3.101325	2.923605	2.687504	2.789389	2.740231	2.71543	2.843338	2.519837	2.225026	2.25597	2.430674	2.751567	2.427191	2.468819	2.439873	2.558721	2.504341	2.397589	2.290137	2.311729	2.625099	2.158861	2.571039	2.838964
IFNA4	3.191904	2.622126	2.18477	2.85694	2.737306	3.662741	2.624763	2.691008	3.394662	2.601913	2.817964	2.5524	3.06195	2.431434	2.472567	2.994065	2.686035	2.556532	2.79254	2.519486	3.184834	2.680844	2.375684	2.899045	2.572316	2.930539	2.888862	3.208983	3.024516	2.675101	2.830738	2.834879	2.477802	2.327681	2.726069	2.786731	2.654168	2.483791	2.531522	2.472577	2.503664	2.852794	2.743239	2.3802	2.404274	2.352582	2.32182	2.238104	2.936141
IFNA5	2.089538	2.2179	2.34174	3.00994	2.783543	2.675824	2.034988	2.651949	2.166597	2.928659	2.728665	2.292639	3.093931	3.155679	2.051069	2.289824	2.341422	2.681169	1.886894	2.333459	3.623556	2.14573	2.592798	2.146693	2.28255	2.806209	2.200408	2.50116	2.096711	2.117909	2.047217	2.686076	2.163123	2.214195	2.001255	2.049576	2.026969	1.84125	2.124358	2.03658	1.925087	2.076024	2.201586	2.027134	2.113906	2.091196	2.016309	1.972304	2.0245
IFNA7	3.689891	3.782118	3.162896	3.20839	3.663695	3.583372	3.495701	3.33747	3.576099	3.409234	3.407648	3.644909	3.409895	3.501549	3.333718	3.628256	3.362006	3.736424	3.432334	4.212121	3.602611	3.639478	3.491232	3.617008	3.438684	3.578213	3.222139	3.838331	3.241872	3.862282	3.40172	3.638236	3.446272	2.764439	3.406752	3.140917	3.619205	3.324131	3.04723	3.385658	3.530376	3.370538	3.125801	3.45557	3.246906	2.971651	3.20806	3.130241	3.448152
IFNA8	2.363769	1.805066	2.273154	2.391362	2.130202	1.828203	1.970344	1.902196	2.510397	3.021356	2.165572	2.049846	2.053068	1.998804	1.916685	1.886467	2.273361	1.892507	2.234838	2.584387	2.521271	2.123779	1.861526	2.249835	1.764875	1.989324	2.003944	2.515609	1.86455	2.406967	2.303159	2.119184	1.936308	2.100781	2.289714	1.93108	2.099736	1.667952	1.926531	1.902778	2.158791	1.882265	1.86549	2.051567	1.896072	1.759351	1.90164	1.841716	1.970852
IFNA10	2.150248	2.663234	2.064766	2.557266	2.294077	2.399449	2.24994	2.096984	2.633227	2.385677	2.524328	2.553356	2.456628	2.716132	2.785797	2.485551	2.242296	2.589599	2.426934	2.571438	2.255142	2.877554	2.184785	2.205239	2.467215	2.654135	2.782614	2.523502	2.309451	2.732624	2.081444	3.061933	2.023684	1.930928	2.305778	2.367068	2.313324	2.15963	2.243028	2.175767	2.123964	2.260689	2.203935	2.07225	1.954164	1.817488	2.24636	2.053403	2.122704
IFNA14	2.132167	2.005417	1.755329	2.065007	1.769664	2.045476	2.59302	1.814808	2.294104	2.628583	2.108369	2.629202	1.893184	2.559772	2.409443	2.540623	1.873189	2.372066	2.238394	1.960794	2.466011	1.987284	2.529763	2.625036	2.050948	2.0539	2.023096	2.094783	2.107187	2.1656	2.32654	2.541362	1.969088	2.115498	1.730156	1.914702	2.15331	2.145571	2.086076	2.149799	2.15362	2.159269	1.970681	2.137473	1.9214	1.832285	1.744696	1.766264	1.784643
IFNA16	2.750454	2.636014	2.057529	2.080116	2.156111	2.392212	2.54469	2.461498	2.375765	2.139366	2.872483	2.067009	2.259829	2.589231	2.121313	3.100854	2.590185	2.619869	2.556018	2.546828	2.376689	2.056861	1.822765	2.431978	2.515201	1.944377	2.310998	2.447849	2.398934	2.672836	3.079154	3.019334	2.092404	1.904655	2.262185	2.206515	2.282764	2.222776	2.018683	2.082785	2.04178	2.244419	2.06592	1.910312	2.042101	1.907418	2.082017	1.853294	2.113347
IFNA17	4.086485	4.167668	3.303261	3.571982	3.626081	3.822637	3.930979	3.771233	3.40251	3.856955	4.093428	3.366945	4.022679	3.538821	3.484144	3.644428	3.557078	4.216989	3.577036	3.714487	3.524418	3.978017	4.082783	3.999576	4.147108	3.287032	3.791134	4.010783	4.084836	4.11212	3.997529	3.838115	3.337257	3.350814	3.628818	3.899787	3.767748	3.640028	3.410631	3.336465	3.598747	3.502972	3.419285	3.436762	3.394803	2.904556	3.231523	3.068159	3.704909
IFNA21	4.204745	3.259822	3.209353	3.601089	3.618847	2.988382	3.513414	3.321264	3.951218	3.262589	3.720455	3.573615	3.53229	3.333815	3.36798	3.428541	3.096074	3.484829	3.376326	3.950083	3.493762	2.86991	3.734722	4.242994	3.542947	3.776728	2.691104	2.921029	3.011083	3.75343	3.729488	3.536257	3.241214	2.95465	3.353563	3.754063	3.689445	3.325832	3.204985	3.159682	3.308602	3.30138	3.263261	3.336882	3.020717	2.762666	2.827709	3.312236	3.339696
IFNG	3.932633	3.907094	3.44131	4.356364	3.609759	4.908967	4.247296	3.507813	3.561732	3.408124	3.739901	3.374791	3.399408	3.63305	3.825084	3.950701	4.308324	3.749239	4.721194	3.700967	3.384308	4.084506	4.63654	3.990106	3.715838	2.929417	2.888862	3.777988	3.731834	4.406725	3.500858	4.348249	4.459967	4.095224	3.581603	3.86061	3.818133	4.089788	3.43491	3.994987	3.309151	4.026704	3.339307	3.984058	4.06779	4.964721	3.951279	4.099817	3.734475
KIR2DL1	6.98989	5.029313	6.105771	4.936258	7.200377	6.207739	7.051508	5.925155	5.528102	6.639628	5.801912	5.643332	6.902075	6.658354	6.693685	5.023142	4.43603	5.725192	5.009198	6.507533	6.703133	4.76728	6.298464	6.403205	6.606364	5.819997	5.336816	6.510572	6.542646	6.092963	6.282358	6.968737	6.136751	6.705515	6.691212	7.263742	6.184243	6.491386	6.640817	7.583857	5.525498	6.102741	6.383701	4.762613	7.195114	5.942003	6.598602	6.915342	6.810021
KIR2DL2	7.289046	5.47265	6.102597	5.887691	7.200911	6.612503	7.077669	6.333052	5.520977	7.001943	5.650976	6.193265	7.20081	8.022215	7.238543	4.919097	4.398792	5.464157	5.55253	7.164849	6.74422	5.512998	6.429615	6.292633	7.369314	6.197382	6.031749	5.841747	6.783777	5.862	6.656379	7.541186	6.383221	7.480836	7.075448	7.804317	6.630412	6.92157	7.233545	7.802587	5.948148	6.713841	6.677778	5.413119	7.455703	6.385989	6.938971	7.629337	7.267615
KIR2DL3	5.517189	4.135845	5.252779	4.524017	5.892798	4.802844	5.398367	5.198347	4.458019	5.624021	4.218692	5.022769	5.924966	5.772097	5.981199	4.035121	3.653815	4.497608	5.02814	5.60985	5.931413	4.566212	5.37161	5.702102	6.123864	5.14815	4.759148	5.190315	5.375494	5.209098	4.836103	6.256436	5.037477	5.655373	5.937047	6.513622	5.370744	5.708018	5.487122	6.441273	5.04775	5.492543	5.747568	4.979557	6.109753	5.151059	5.698701	6.165217	5.548455
KIR2DL4	5.271176	3.701962	4.2889	4.12649	5.208403	4.38335	4.159507	4.671585	4.033623	4.604373	3.701189	4.042145	5.398843	5.776248	5.215124	4.116189	3.826016	4.456121	3.679845	4.716224	4.645388	4.145996	4.440201	4.949596	5.042521	4.211831	3.996646	4.56535	5.31072	4.727038	4.570195	5.152714	4.259718	5.259053	4.86744	5.542464	4.377752	4.598544	5.029112	5.549482	4.341466	4.564301	4.235186	4.367839	5.094632	4.288048	4.878159	5.232158	4.990063
KIR2DS1	4.880398	4.206478	4.776609	4.304554	5.319083	4.80403	4.308703	4.611698	4.676491	4.948143	3.773565	4.318431	4.960578	5.561327	5.9132	4.507945	3.765137	4.556594	4.284821	5.334464	4.187747	4.526469	4.297628	4.960372	5.388354	4.857618	4.522471	4.422692	5.558626	4.207364	4.86094	5.197733	4.136447	6.261547	5.296313	5.400083	4.674461	4.884691	4.915771	6.303067	4.671469	4.965601	5.006074	4.235244	5.246432	4.889607	4.804461	5.359231	5.033497
KIR2DS3	5.782098	4.601818	5.096327	4.810997	6.058136	5.306597	5.913272	5.507701	4.675834	5.071391	4.495594	5.194939	5.797664	6.966124	6.003635	5.233178	4.323862	5.013149	5.051542	5.533598	5.24058	5.016969	4.852421	5.718851	5.392885	5.794957	5.204102	5.424701	5.779065	5.711468	5.628763	5.643604	4.673342	6.164464	5.573821	6.215673	5.55884	5.556139	5.607478	6.516413	5.283156	5.494543	5.415049	5.063806	5.477596	4.862846	5.320909	5.790966	5.727938
KIR2DS4	3.6947	3.736772	4.082211	3.486001	4.22109	3.632079	4.743039	4.064531	3.741536	4.368064	3.893288	4.597757	3.698064	5.060671	5.267877	3.205664	3.170411	4.232518	3.728109	4.613892	4.031126	4.001167	3.357446	4.294769	4.61483	4.66366	4.450075	3.95969	4.644464	4.271752	4.137972	4.485338	3.790426	5.380396	4.738487	4.541584	4.093404	4.3595	4.270267	6.062384	4.096887	4.722539	4.580807	4.251938	4.119223	4.489297	4.491859	4.494358	4.513342
KIR2DS5	7.590117	5.109295	6.203778	5.748801	6.948288	6.146887	6.338296	5.941496	5.264557	6.594694	5.622722	5.939549	7.159724	7.901609	7.276837	5.777132	4.243286	5.694993	5.090281	6.56019	5.984591	5.662362	6.123138	6.65002	7.067778	6.807478	5.999087	6.191014	6.846341	5.61736	6.992116	6.753207	5.907214	7.650335	6.816904	7.513074	6.558022	6.487331	7.020004	7.821881	6.128805	6.576858	6.385267	5.690753	6.939591	6.10208	6.418227	7.48132	7.030649
KIR3DL1	6.44759	5.284144	6.251746	5.228249	6.4106	5.41678	5.558119	6.005936	4.978384	6.473678	5.264058	5.949673	7.19075	7.346814	7.008087	5.069309	3.93133	5.225227	5.239087	6.608706	6.373561	5.096277	5.69028	5.667151	7.039729	6.18718	5.323558	5.922435	6.470558	5.931967	5.713293	7.172738	6.093645	7.335399	6.848959	7.54114	6.531787	6.124119	6.738832	7.632355	5.899346	6.402644	5.910762	6.148066	7.255043	6.053328	6.632421	6.831747	6.471371
KLRC3	4.978002	4.446707	7.488417	6.519609	5.892571	6.697691	6.342707	5.871995	5.634901	5.037284	5.845494	5.432571	4.143306	5.02608	6.750323	5.975387	5.39026	4.317402	4.843713	6.545904	4.280045	5.767623	7.044156	4.728728	7.240487	4.727022	4.108538	4.377944	5.951477	5.780475	5.308446	7.345919	6.672922	5.243065	6.097376	6.933714	4.955825	6.435587	4.943336	6.151907	5.064003	5.643486	5.89924	6.800715	7.118706	5.883848	6.168057	8.162145	6.571259
KLRD1	8.35817	7.548323	8.900971	8.800898	9.079598	8.287225	8.693192	8.331329	8.140465	8.033947	8.236391	9.15158	8.218117	8.47324	9.712001	8.045144	7.404712	8.143886	8.471264	8.587204	8.757853	8.153095	8.837725	8.852456	9.015587	8.440819	7.295839	8.621367	8.383336	8.369806	8.193272	9.611495	7.821099	8.52876	8.18649	9.148892	7.981159	8.73662	7.592721	8.725516	7.979563	8.901884	7.632401	7.98777	9.055603	8.90673	8.421584	9.043639	8.707442
LTA	6.122582	6.248088	5.304655	5.53759	5.890797	5.705865	5.371557	5.819269	6.295808	6.279944	5.321859	5.04763	6.398701	6.164339	5.279175	5.877312	5.672805	5.452275	6.125175	6.085207	5.573366	5.534643	5.715065	6.497524	6.339598	6.667461	6.632925	5.279925	5.763878	5.741626	6.386313	5.253794	6.227279	6.330478	6.581684	5.892424	6.018654	6.503009	5.893984	6.65417	6.484274	6.207189	6.271848	6.73264	6.230865	6.933367	6.117781	6.692212	6.707471
CIITA	5.487182	6.06821	5.134197	5.011778	5.00809	5.297882	5.141546	5.244338	5.367071	5.310824	5.080196	5.038376	5.70808	5.153058	5.230244	5.166943	5.029054	4.720386	5.361737	5.093171	5.292339	5.169361	5.040321	5.798456	4.870191	5.801239	5.197848	5.552119	5.241106	5.115189	5.443607	5.375062	5.703373	5.567507	5.578818	5.666146	5.747523	5.251653	5.510818	5.777935	5.430958	5.416399	5.536334	5.585884	5.782211	5.560442	5.708547	5.508525	5.589421
MICA	9.015878	8.675823	8.31	8.472862	8.462354	8.233431	7.86644	8.781193	8.414524	8.664356	8.095939	7.835941	9.046593	9.090699	8.213264	9.421038	8.148598	8.738932	8.45371	9.038456	8.297908	8.070433	8.011586	8.771344	8.527951	8.470191	8.708324	7.789229	7.974496	7.916251	9.146089	8.355383	7.889239	7.563532	8.07093	8.357722	8.146063	7.639608	8.483755	8.382685	7.538938	8.00112	8.323556	8.051593	7.857965	8.480001	8.371762	8.58987	7.673129
MICB	9.599266	9.607346	10.281868	10.423207	9.828905	9.6257	9.400196	10.108336	9.67235	10.372784	9.315997	10.081867	10.044787	10.20618	10.285895	10.200098	9.783982	9.749841	9.24605	10.166978	9.616145	9.888964	9.654958	9.336019	10.036831	9.786364	9.945258	9.658045	10.117075	8.539512	9.298671	9.811952	9.328322	9.64949	9.71381	9.77662	9.745443	9.562426	9.892245	9.355041	9.766166	9.953312	9.713108	9.912569	9.661326	9.472868	9.696851	9.493508	9.71457
NFYA	5.676096	5.593898	5.783267	5.484195	5.774488	6.036226	6.238053	5.478646	5.596444	5.845673	6.022317	6.198672	5.951901	5.680216	5.741483	5.017225	5.86349	5.909249	5.809442	5.588088	6.012551	5.703005	5.705931	5.840612	5.639951	5.640073	5.244219	5.659678	5.961175	5.719686	5.517236	5.583694	5.761592	5.866954	5.718838	5.778563	5.704874	5.947591	5.880593	5.979496	5.788359	5.808884	5.732786	5.628694	5.814003	6.075753	5.824724	5.760471	5.786969
NFYB	4.144135	4.090799	4.979144	3.87138	4.686779	4.81043	5.470578	3.682905	3.692186	4.161493	4.822428	4.559649	3.914585	3.78784	4.591719	3.821795	5.335958	3.708862	4.627365	4.553784	5.071874	4.365008	4.289915	3.714253	4.65718	3.487593	3.812148	4.530042	4.073567	4.433916	3.860348	3.909382	5.051024	4.993399	4.110735	4.078868	4.189954	5.289788	4.875624	4.973861	4.513824	3.976236	4.030993	3.867011	4.961354	5.512778	5.398487	5.104026	4.042138
NFYC	7.546042	7.689584	7.499776	7.65561	7.586319	7.703362	7.520475	7.799356	7.993263	7.887945	7.694749	8.068203	7.692687	7.7891	7.71245	8.069853	7.548898	8.030873	7.376381	7.897871	7.809082	7.568028	7.876052	8.038217	7.758019	8.260496	7.823905	7.725266	7.683597	7.738452	7.548634	7.93588	8.057557	8.152442	8.316066	8.332437	8.112348	7.919545	8.022126	8.061917	8.198903	8.280995	8.302296	8.312829	8.013792	7.951266	7.881336	8.117205	8.247061
LGMN	4.717775	5.144275	4.139006	4.100341	4.163296	4.161911	3.986309	4.488487	3.847067	4.673177	4.484354	3.778133	4.106184	3.629679	3.87441	4.038997	4.290078	4.665205	4.401401	4.630718	3.8619	3.605795	4.394565	3.410586	4.761847	4.383633	4.309835	4.350224	4.354516	4.679519	3.956759	3.73635	4.620537	5.338878	4.829272	4.608341	4.88623	5.224438	5.983413	5.751919	5.249456	4.592626	5.634678	4.86849	5.217028	5.72093	5.250985	5.242623	4.778897
PSMB8	10.436934	10.36286	10.150885	10.108204	9.831217	10.050992	9.814706	9.822163	10.31464	10.444792	9.891601	10.005387	10.491794	10.236046	9.953026	10.39118	10.075424	10.338313	9.945602	10.653605	10.18462	10.243608	9.667981	10.437343	10.370362	10.52194	10.231613	10.118388	10.084301	10.309073	10.042095	10.1947	10.800472	11.107895	11.224291	11.406737	11.127667	10.78249	10.647631	11.09002	11.043855	11.078366	11.058183	11.497501	10.996471	11.206861	11.00028	11.210681	11.087003
PSMC1	9.723404	9.739142	9.279115	9.326718	9.181465	9.492712	9.133878	9.35063	9.535311	9.610065	9.531484	9.290596	10.080412	9.316089	9.44271	9.239932	9.343355	9.65197	9.682113	9.450744	9.607148	9.497674	9.269918	9.544378	9.440074	10.035498	9.294742	9.477649	9.350754	9.585682	9.571145	9.854569	10.025713	10.070431	10.214118	10.193468	10.191148	9.832383	9.824133	10.18375	10.002612	10.089625	10.126793	10.244749	9.973192	10.248219	10.030282	10.300809	10.012708
PSMC2	7.068113	6.788722	7.419561	7.106492	6.94055	7.420153	7.367559	7.07947	6.5794	7.165684	6.894008	7.387271	7.034428	7.189819	7.292641	6.380646	7.605053	6.761515	7.255014	7.001737	7.006442	7.213056	7.548937	6.687341	7.004084	6.924786	7.067695	6.615985	6.856739	6.812083	6.835141	7.011444	7.441161	7.3764	6.981245	6.836071	7.124158	7.557863	6.906209	7.508595	6.947998	6.898284	7.235161	7.137699	7.316092	7.645177	7.553771	7.481289	7.005893
PSMC3	6.320993	5.797112	5.891803	5.705832	5.332775	5.334686	6.015172	5.999807	6.005131	6.143883	5.065089	5.588498	6.424656	5.948534	5.299557	5.3438	5.360651	5.329224	5.655786	6.233128	5.661139	6.097726	5.519779	6.24865	5.742348	6.457897	6.347557	5.528419	5.457512	5.288614	5.595652	6.200893	6.868984	7.276487	7.059155	7.327377	7.092049	6.858329	6.462486	7.52095	6.885895	6.98815	7.266705	7.393139	7.206483	7.280638	7.195531	7.275353	7.088541
PSMC4	8.917528	8.600628	8.329832	8.168468	8.340224	8.399155	7.82819	8.692041	8.330989	8.983979	8.344864	8.365897	8.859181	8.68847	8.133295	8.543273	8.308557	8.553028	8.479874	8.610241	8.671764	8.291042	8.575565	8.951351	8.809217	8.997279	8.422153	8.454049	8.099826	8.561633	8.523061	8.850073	9.617651	9.713333	9.630241	9.805864	9.803123	9.304841	9.560696	9.831676	9.577334	9.700335	9.796077	9.924657	9.715872	9.721236	9.680458	9.901756	9.677019
PSMC5	8.809116	8.551086	8.336787	8.442012	8.171179	8.414796	7.852268	8.443892	8.241104	8.886103	8.148876	7.884117	8.981528	9.260663	7.976789	8.149857	8.169746	8.146195	8.563467	8.464729	8.188214	8.455282	8.324061	8.949502	8.464168	8.986919	8.684443	8.370444	8.219554	8.200478	8.59659	8.898684	10.000097	10.178791	9.986909	10.019309	10.227454	9.852154	9.890564	10.27595	10.172113	10.059104	10.142627	10.402044	10.199048	10.314608	10.118414	10.4273	10.127871
PSMC6	7.396944	7.940255	8.48916	8.149934	8.114003	9.078155	8.923609	7.003735	7.451658	6.934397	8.968266	8.387144	7.677173	7.334737	8.088612	7.392275	9.103379	7.382266	7.568824	7.479388	8.270477	8.221176	8.27606	7.054966	8.125514	6.846342	7.153241	7.80829	7.77736	7.866795	6.923159	6.853154	8.93853	8.798945	8.395582	7.959169	8.324492	8.878452	8.652581	8.772461	8.523184	8.081779	7.958254	7.835842	8.557942	9.136042	8.887358	8.453692	7.596232
PSMD1	8.145542	8.231881	8.079349	8.072329	7.919938	7.959131	7.696549	7.877921	8.136426	8.249567	7.846806	7.947704	8.476646	8.414481	7.860185	7.669127	7.942608	8.245807	8.133672	8.169702	8.08457	8.073957	8.20602	8.468139	8.08583	8.490339	8.012578	8.059621	7.804673	7.908866	7.928183	8.483032	8.545557	8.549181	8.551829	8.758663	8.716281	8.351395	8.542759	8.721494	8.522296	8.591551	8.804631	8.724624	8.683879	8.755226	8.622507	8.715006	8.688421
PSMD2	9.147624	8.732617	8.633141	8.40732	8.376088	8.42859	8.210213	8.837186	8.452257	9.070626	8.111121	8.373987	9.107724	8.776134	8.261126	8.657637	8.330024	8.713976	8.622043	8.676161	8.43801	8.707753	8.786023	8.793722	8.694256	8.865149	8.670755	8.615449	8.473951	8.662726	8.48138	8.993252	9.513065	9.616267	9.373342	9.629223	9.593944	9.359539	9.62102	9.588475	9.381523	9.626467	9.461765	9.71251	9.575029	9.622147	9.414835	9.759434	9.527751
PSMD3	6.769082	6.384929	6.502245	6.68893	6.556372	6.41654	6.019032	6.424829	6.103466	6.825412	6.201335	5.894636	6.605102	6.498607	6.132799	5.713039	6.143715	5.845427	6.42559	6.436079	6.35636	6.500016	6.26702	6.768175	6.668859	6.246793	6.395155	6.138231	6.054249	6.175787	5.946263	6.827126	7.209019	7.328244	7.301263	7.214096	7.120556	7.079197	7.215743	7.393675	7.241988	7.21218	7.389833	7.492596	7.165958	7.520742	7.443182	7.501395	7.191233
PSMD4	9.784261	9.438022	8.981934	9.022393	9.443443	9.167713	8.916697	9.127199	9.268628	9.601778	9.458567	9.268027	9.824128	9.258327	9.287363	9.661068	9.007823	9.463481	9.695582	9.537983	9.531114	9.229247	9.461956	9.834071	9.290356	9.69334	9.400623	9.538337	9.248482	9.680209	9.573626	9.539101	9.368402	9.337543	9.370367	9.467452	9.659013	9.277542	9.019691	9.322263	9.434009	9.417446	9.362157	9.598247	9.206679	9.321294	9.210036	9.512368	9.392106
PSMD5	6.609572	6.407663	6.483339	6.569524	6.561833	6.775063	6.596974	6.459377	6.281519	6.33182	6.435283	6.542332	6.2005	6.624686	6.598435	6.493779	6.545127	6.178175	6.524047	6.343615	6.435521	6.549359	6.138999	6.513346	6.243669	6.374047	6.228229	6.480474	6.563216	6.256695	6.578626	6.296989	6.344124	6.781369	6.196243	6.227243	6.524334	6.399602	6.398716	6.487052	6.561941	6.357805	6.447017	6.256427	6.265533	6.467374	6.35285	6.218043	6.364003
PSMD7	8.061635	7.580651	7.717106	7.963537	7.286451	7.77336	7.804853	7.810207	7.536919	7.960513	7.75499	7.847028	7.66027	7.29988	7.620364	7.300514	7.431632	6.976526	7.16661	7.958916	7.64479	7.476005	7.853205	7.35507	7.769878	7.538343	7.873607	7.258147	7.516048	7.145962	6.94757	7.175097	8.273744	8.426189	8.224861	8.25321	8.220584	8.178314	8.381434	8.404929	8.260231	8.421395	8.539131	8.37643	8.506181	8.65596	8.472872	8.4394	8.335837
PSMD8	8.484118	8.052332	7.863252	7.877145	7.848391	7.826463	7.794576	8.00603	7.952699	8.660809	7.940298	7.685884	8.558779	8.391316	7.943403	8.859138	8.021821	8.214248	8.297419	8.191402	8.266828	8.288882	7.799938	8.656783	8.001629	8.670099	8.376452	7.933354	7.736022	8.233221	8.141573	8.367542	9.58647	9.746363	9.63301	9.815702	9.815572	9.343637	9.367116	9.904096	9.701391	9.619686	9.726986	10.033557	9.639566	9.952168	9.639339	9.906652	9.741005
PSMD10	6.438508	5.968579	6.68356	6.666205	6.650065	7.039378	6.647307	6.13074	6.257436	5.958937	6.568124	6.483197	6.304252	6.046888	6.458709	6.386556	6.845514	6.261749	6.526287	6.421949	6.472515	6.457934	6.696837	5.754504	6.644751	5.92944	6.023081	6.786744	6.250216	6.127936	6.705583	6.292791	6.635843	6.655331	6.494704	6.390622	6.402034	7.001829	6.485358	6.929236	6.421053	6.419492	6.361375	6.19627	6.729669	6.782592	6.889953	6.550355	6.637171
PSMD11	7.325905	7.890664	7.85483	7.763356	7.561055	7.407052	7.69401	7.818475	7.657157	7.629698	7.47949	7.630619	7.613938	7.909825	7.738285	7.454265	7.912558	7.521794	7.959236	7.474956	7.53096	7.9389	7.991267	7.378396	7.606574	7.857432	7.886523	7.512879	7.764014	7.514192	7.810224	8.184737	7.751271	7.842485	7.611475	7.784877	7.485056	7.862341	7.793735	7.884895	8.02275	7.767092	7.806487	7.938872	7.914932	7.871415	7.97137	7.748284	7.806722
PSMD13	9.499146	9.401052	9.328656	9.10012	9.00545	9.295851	9.060655	9.139956	9.281557	9.717194	8.843192	8.892628	9.512597	9.521341	9.080648	9.457566	9.09393	9.402693	9.115521	9.200849	9.348756	9.151247	9.101538	9.482636	9.510369	9.556743	9.209815	9.243042	9.243444	9.186934	9.375573	9.508003	9.270942	9.497232	9.474525	9.79536	9.513423	9.252504	8.857736	9.365243	9.526442	9.621049	9.680142	9.823458	9.365171	9.612704	9.372209	9.864086	9.537277
PSME1	11.766298	11.56138	11.656781	11.646942	11.362052	11.480071	11.325893	11.491903	11.589216	11.784655	11.403792	11.473648	11.93528	11.695037	11.509455	11.723674	11.463808	11.818941	11.500633	11.954058	11.64931	11.561331	11.450217	11.695757	11.730521	11.743312	11.675365	11.43117	11.450212	11.417313	11.617034	11.665221	12.014028	12.290339	12.406309	12.468748	12.284563	12.006656	11.975232	12.251811	12.255561	12.257065	12.213436	12.447287	12.207412	12.278643	12.256941	12.247544	12.252043
RELB	5.735441	4.975403	4.971719	4.818418	4.809297	4.517365	4.777165	4.921164	5.3747	5.750629	4.715725	5.136328	4.260289	5.416823	5.310992	5.901633	4.55753	5.187152	4.694659	5.352836	4.663495	4.437442	4.996142	4.622695	5.583836	5.501278	5.552501	5.272636	5.314026	5.510588	5.039086	5.345531	5.60934	5.751316	5.714825	5.744215	5.44876	5.597306	5.679177	5.541795	5.205979	5.920428	5.673544	5.68699	5.460415	5.663663	5.678919	5.999705	5.806941
RFX5	8.452757	8.175434	8.682043	8.208969	8.337485	8.023557	8.079732	8.537595	8.004121	8.541622	8.05674	8.143825	8.414577	8.174175	8.360078	8.568812	8.384459	7.727216	8.284549	8.493371	8.616043	8.04293	8.394136	7.659041	8.558911	8.163778	8.167538	8.601608	8.429179	7.562157	7.991867	8.145166	8.770698	8.833426	8.502567	8.482719	8.40349	8.47197	8.770065	9.175875	8.836079	8.816948	8.587683	8.648939	8.944629	9.369458	8.987534	8.909076	8.572221
RFXAP	5.265148	5.92878	6.587978	6.42895	6.498387	6.145863	6.170892	6.099946	5.84781	5.653062	5.807878	6.273171	5.321051	5.84739	6.378697	6.070379	5.978533	5.12653	5.984253	6.045925	6.306586	6.373763	6.542475	4.983103	5.845377	5.537799	6.053231	5.456805	5.721998	4.807407	5.201171	5.85772	6.072533	6.028222	5.861485	5.818077	6.01724	6.428919	6.490634	6.099908	6.164611	6.063369	6.070383	5.979749	6.202477	6.324941	6.507999	5.942868	5.840324
SLC10A2	2.969641	2.778017	2.797061	3.367896	2.71721	2.883476	2.734176	2.478292	2.42831	2.570363	3.076172	3.12757	2.652394	3.989131	2.711014	2.492339	2.584235	2.84176	2.652645	2.182309	2.694565	2.376733	2.430601	2.62457	2.147452	3.040606	2.747218	2.693099	2.363092	2.618409	2.832901	2.786258	2.365311	2.27484	2.467236	2.886081	2.417654	2.255746	2.092623	2.741126	2.236732	2.209267	2.362073	2.082802	2.287539	2.198803	2.313766	2.294181	2.323129
TAP1	10.025562	9.887288	9.766703	10.125056	9.444696	9.821218	9.439116	9.417788	9.809404	9.683504	9.855385	9.931288	10.080735	9.359137	9.561631	10.048304	9.872067	9.872764	9.590968	10.633863	9.680383	9.810727	9.608246	10.043389	9.758134	10.105482	9.72424	9.597273	9.461728	10.10613	9.79037	9.719011	10.120052	10.597951	10.752991	11.028758	10.432256	10.23388	10.398185	10.36067	10.37579	10.470262	10.271524	10.859707	10.468737	10.523658	10.552848	10.510632	10.525903
TAP2	7.10631	7.205575	7.001962	7.255334	6.348748	6.650759	6.259652	6.602214	6.987709	5.954851	6.55269	7.118976	6.989822	6.491253	6.898116	6.57625	7.186891	6.843633	6.168869	7.645508	6.600902	6.602888	6.511713	6.283545	6.565789	6.836832	6.479192	5.970912	6.615688	6.82117	6.343167	6.587085	6.684427	7.061951	7.420972	7.31916	6.707586	6.836525	7.048159	6.540354	7.095621	6.758862	7.148807	6.810561	6.886413	7.115111	6.894496	7.022898	6.991531
TAPBP	7.675676	7.363521	7.644788	7.39337	7.304966	7.2087	7.483371	7.458601	7.695745	7.231675	7.404508	7.44774	7.390207	7.351303	7.360705	7.501443	7.592709	7.688489	7.455069	7.680638	7.460112	7.327114	7.293802	7.623424	7.60156	7.779015	7.27728	7.56521	7.212005	7.511423	7.414173	7.441727	7.506888	7.512548	7.722728	7.874178	7.617143	7.266926	7.524756	7.441248	7.394714	7.842381	7.578175	7.82766	7.386045	7.475814	7.508198	7.54802	7.790769
THBS1	4.601332	4.086077	4.229872	4.293029	4.90427	4.97193	4.140947	4.687894	4.894705	4.515302	4.754392	4.923178	4.42498	4.682465	4.923082	4.436179	4.138887	4.507367	3.924779	4.149147	4.337681	4.863306	4.451128	4.505172	4.147215	4.430025	4.348626	4.391884	4.318558	4.60356	4.535996	4.95554	4.454495	4.657815	4.824695	4.832347	4.892029	4.533542	4.689355	4.106427	4.06046	4.589578	4.201894	4.309455	4.456788	4.008458	4.563404	4.494368	4.685406
KLRC4	1.989546	2.568381	5.003765	3.395288	2.847268	4.105781	4.08068	3.040578	3.756974	2.713956	3.306133	3.433429	1.896054	3.226425	4.391282	2.095413	3.804705	2.723404	2.994165	3.058286	3.4655	4.005933	4.473751	3.948159	3.72651	2.857691	2.386049	2.667501	3.25252	2.747006	2.983897	4.076259	3.31196	2.8582	2.979104	3.244673	2.565333	3.166859	2.696666	2.835611	3.231381	3.226259	3.61103	3.462531	3.294115	3.168406	3.291761	3.635634	3.789728
AP3B1	7.545051	7.811065	7.607075	7.508811	7.432661	7.589129	7.59868	7.233732	7.581117	7.034445	7.70135	7.329714	7.224691	7.358407	7.453961	6.884596	7.646872	7.528667	7.263186	7.062097	7.435514	7.28811	7.320594	6.767666	7.227953	7.164217	7.241635	7.541139	7.335598	7.437749	7.495153	7.427978	7.392362	7.345902	7.57354	7.38505	7.05132	7.288277	7.150903	7.331169	7.160401	7.157228	7.250964	7.363485	7.338004	7.376241	7.259605	7.381402	7.310267
RFXANK	7.445028	7.106351	6.428342	6.929175	6.162023	6.894634	6.260182	7.208196	6.932935	7.505676	6.79069	6.26827	7.255619	7.354143	6.295165	7.669419	6.674616	7.127722	7.117245	6.893306	6.883987	6.832845	6.625246	7.186474	7.032384	7.649289	7.104736	7.316946	6.720544	7.443075	6.93872	7.050631	7.317394	7.601288	7.711778	7.712966	7.756694	7.40992	7.324042	7.725527	7.58626	7.648614	7.623184	7.950194	7.521621	7.796232	7.362137	8.000129	7.695372
PSMD6	7.421949	7.789666	8.401366	8.121353	8.028373	7.857608	8.301161	7.682311	8.196146	7.75064	8.068039	8.49373	7.669539	7.632482	8.023912	7.320705	8.531748	8.187912	7.416842	7.989703	8.12727	8.059691	8.005059	7.426197	7.905813	7.728526	7.663978	7.185702	8.030058	7.468315	7.525869	7.664949	8.20473	8.31264	8.502719	8.339957	8.070076	8.044997	8.047168	8.317668	8.327544	8.309412	8.540683	8.243806	8.505785	8.464342	8.482107	7.841687	8.127386
PSME3	8.042584	7.942653	7.989366	7.776677	7.931033	7.804754	8.170217	7.666206	7.728791	8.338709	7.879241	8.231485	8.167747	8.009842	7.985873	7.788117	7.876041	8.127454	7.966444	7.990548	8.090661	7.979069	7.871978	8.458031	8.296948	8.284232	7.983865	8.297662	7.921988	8.376951	7.993336	8.272052	7.911126	8.190674	8.31794	8.435477	8.038399	8.007588	8.141042	8.158355	8.0428	8.040394	8.380802	8.262559	8.068508	8.138563	7.993287	8.176529	8.188796
PSMD14	8.157961	8.10711	8.778447	8.0286	8.704409	8.34791	8.629543	8.132446	7.851987	8.394299	8.470907	8.347762	7.881276	7.368744	8.531827	6.175607	8.78602	7.553859	8.751184	8.28365	8.650092	8.739862	8.494975	7.723357	8.330937	7.340898	8.133988	8.090986	8.04387	7.698527	7.857267	8.016734	8.36518	8.479022	8.07678	7.819959	8.154089	8.313887	8.263506	8.585638	8.237037	7.72868	8.068136	8.131597	8.553816	8.83926	8.615176	8.044169	8.068723
CLEC4M	2.745018	3.067413	2.49247	2.63126	2.765346	2.89818	3.033959	2.644077	2.502467	2.674043	2.699187	2.566957	2.926128	2.347834	2.560522	2.960287	2.252248	2.727631	2.914736	2.676383	2.628316	2.410161	2.594375	3.185198	2.539977	3.209832	3.074871	3.158234	2.711762	3.083338	2.93915	2.677529	2.405706	2.336679	2.466228	2.367527	2.3784	2.292793	2.437709	2.198089	2.31259	2.268465	2.736286	2.382081	2.337209	2.381097	2.316531	2.490665	2.533652
PROCR	4.468876	4.237923	4.47679	4.6443	3.95459	4.360015	4.248099	4.506469	4.169452	4.420689	4.840491	4.333918	4.202609	4.16696	4.321125	4.141258	3.942583	4.12523	4.327551	4.18787	4.471036	4.449033	4.15166	3.79222	4.932729	4.72812	4.523619	4.594347	4.428127	4.405122	4.967563	4.346293	4.639948	4.713924	4.375548	5.874636	4.568856	4.567492	4.366631	4.980936	4.934083	5.461459	4.650932	4.553631	4.833185	4.616835	5.214269	5.294123	4.827245
ADRM1	6.986631	7.285407	6.635412	6.852468	6.571569	6.753109	6.556995	6.594344	7.070268	7.392124	6.638579	6.386505	7.511715	7.132602	6.601508	7.207383	6.583155	7.221243	6.687195	7.165781	6.777441	6.819335	6.5787	7.445531	6.83791	7.556398	6.974392	7.00306	6.553144	7.17317	6.885109	7.162587	7.633869	7.604813	7.653616	7.903791	7.840136	7.459887	7.795589	7.76475	7.628238	8.027867	7.811358	7.916497	7.498037	7.838677	7.470938	8.078851	7.908208
TRPC4AP	5.316042	5.532085	5.410543	5.69404	4.833713	5.237093	5.191024	5.672234	5.099727	5.911424	5.227852	5.577186	5.20178	5.849283	5.50342	5.665383	5.17749	5.643047	5.149585	5.378524	5.630365	4.99275	5.336416	5.487367	5.360966	5.8882	5.305428	5.046158	5.135996	4.971077	4.825905	5.230056	6.469596	6.345184	6.601092	6.774853	6.254869	6.205921	6.418965	6.074621	6.102509	6.348102	6.382523	6.570429	6.232788	6.246773	6.100147	6.712829	6.322652
CD209	4.936832	4.780923	4.677139	4.787477	4.931046	4.23378	4.497684	5.023485	4.376034	4.952102	4.833074	4.781957	5.049903	4.614829	4.704293	4.539004	4.683337	4.923076	4.673971	5.074732	4.566209	4.673846	4.234457	5.349103	5.016124	4.944895	4.763927	5.18668	4.554689	4.690649	4.637305	4.693087	4.385067	4.545827	4.620573	4.828559	4.971023	4.509467	4.899492	4.350166	4.703107	4.571506	4.502036	4.727914	4.593316	4.160042	4.648609	4.780018	4.723882
UBXN1	8.43577	8.5553	8.164691	8.066533	7.806687	8.103978	7.690495	8.442507	8.412751	8.482887	8.108735	8.180997	9.043636	8.169114	7.892513	8.382767	7.983929	8.509705	8.319988	7.997957	7.971028	8.146484	7.851464	8.576513	8.292123	8.995009	8.063597	8.335532	8.204435	8.68482	8.388874	8.270389	8.758474	8.607305	8.934073	9.080744	8.784565	8.902738	8.752289	8.948116	8.70891	8.883977	8.946734	8.99954	8.726752	8.973639	8.804238	9.093186	8.855912
ERAP1	6.032185	6.388202	7.00909	6.540982	6.655879	7.066797	6.3647	6.17918	5.791525	6.500719	6.609384	6.216285	6.09535	6.819198	6.637074	5.793919	7.323217	5.883134	6.810137	6.601995	6.975491	6.468404	6.724073	5.804023	6.530428	6.27355	6.56396	5.585823	6.49063	6.076175	6.082779	5.888687	6.898506	6.64208	6.598341	6.739181	6.319324	6.767753	6.717914	6.693822	6.625585	6.736544	6.273711	6.512173	6.695602	6.686497	7.051758	6.583157	6.470036
TAPBPL	8.256858	7.510412	7.356411	7.339829	7.152175	7.283101	7.665867	7.90948	7.880717	7.888279	7.287878	7.399435	7.876322	7.978728	7.735372	7.51489	7.201232	7.391086	7.925376	7.613124	7.241598	8.023915	7.363569	8.549911	7.920163	7.828293	7.750456	8.392695	7.596175	7.74841	8.117594	8.386997	8.450189	8.226585	8.716142	9.285587	7.931136	7.818463	8.50715	8.680184	8.070507	8.751242	8.188498	8.920409	8.093854	8.057365	8.071206	8.813123	8.340363
KIR2DL5A	6.248275	4.770342	4.591558	4.45944	5.925181	5.135925	4.867192	4.917895	4.304974	5.810475	3.904975	4.743077	6.072278	7.058276	5.90961	4.427932	3.279394	4.744724	3.375661	5.536163	5.367856	4.330858	4.835407	5.588927	5.844058	5.618694	4.478123	4.437173	5.759147	4.79855	5.331205	5.970488	4.678117	6.587418	5.564344	6.461571	5.513104	5.501151	6.008052	6.52738	4.927052	5.663038	4.900225	4.598037	5.635532	4.903823	5.366866	6.277305	5.945015
ERAP2	5.389326	5.178106	6.782825	7.347502	6.225211	6.337693	6.775557	7.002293	6.315734	5.777552	6.667617	6.486708	6.074913	6.346695	7.080502	6.032326	6.30267	5.19209	5.493995	6.671572	6.254922	6.623724	5.582747	5.692346	6.44453	5.823543	6.338422	6.389611	5.644972	5.762105	5.394097	6.203908	7.122834	6.843045	7.050899	6.398118	6.334889	5.772784	6.527117	6.75293	7.151456	7.05302	6.516505	7.209645	6.882857	6.057736	6.9893	6.577265	6.278004
ULBP3	4.690805	3.809334	3.766651	4.442171	5.014367	3.922576	3.876037	4.661868	3.715233	4.814621	4.357253	4.213114	3.93938	3.505479	4.088056	3.924029	3.358067	4.208753	4.098352	4.789937	4.288183	3.818724	4.127712	4.153356	4.149892	4.419532	3.826295	4.653071	4.122008	4.414616	4.009896	4.565722	4.14354	4.061555	3.691885	4.266636	4.941739	3.873885	3.83567	3.83675	4.226583	4.134869	3.924615	3.714835	4.003494	3.430964	3.842999	3.842999	4.207084
ULBP2	4.196949	3.302715	3.651041	3.584813	3.328738	3.230693	4.061805	3.426029	3.783969	3.695397	3.634821	3.882029	3.684108	3.593888	3.378879	3.629029	4.050986	3.706783	3.357536	3.866472	3.643172	3.64555	3.591634	3.882214	3.678622	3.89637	3.379507	4.122338	3.774233	4.420331	3.82958	3.624891	3.210542	3.498345	3.573925	3.750904	3.936503	3.568491	3.401842	3.762384	3.530835	3.776371	3.513331	3.775591	3.368391	3.294589	3.193142	3.669441	4.004239
ULBP1	3.994239	3.226232	3.287767	3.749373	3.839597	3.745503	3.248641	3.553999	3.830471	3.401586	3.483227	3.369259	3.592506	3.523402	3.130295	3.688269	3.11282	3.680059	3.613031	3.017593	3.589068	3.135561	3.466475	3.795453	3.86344	3.843709	3.212574	3.617881	3.774314	3.84712	4.078296	3.518661	3.104308	3.022387	3.215435	3.064093	3.419038	3.144504	3.346209	3.124333	3.070977	3.08268	2.840185	3.237838	3.056345	3.13146	3.143786	3.010666	3.179941
KIR3DL3	7.024496	5.000824	6.263409	6.04789	7.443952	5.930793	6.522508	6.027515	5.043168	6.613812	5.082417	6.157351	7.206806	8.011953	7.296584	5.572688	4.398792	5.333973	4.913234	7.010275	6.482939	5.100653	5.97526	6.41904	7.280542	6.297526	5.687583	5.823052	6.924019	6.253028	6.543498	7.048343	5.72933	7.789216	6.897974	7.573182	6.397991	6.765859	7.164153	8.004578	6.057877	6.557081	6.399539	5.847971	7.204688	6.461486	6.676447	7.563359	6.987206
RAET1E	3.02792	2.741979	2.537918	2.587643	2.667094	3.326648	2.747572	2.652504	2.560407	3.220728	2.603493	3.044741	3.038113	2.808199	2.579164	2.946369	2.462107	3.581998	2.691532	3.182011	2.844127	2.918244	2.959675	3.988642	2.593831	2.940723	3.054401	2.837294	2.845622	2.632161	2.979902	2.865825	2.752884	2.440007	2.410003	2.911712	2.663369	2.566277	2.699112	2.78591	2.427729	2.216108	2.584161	2.753546	2.211252	2.691946	2.335397	2.434942	2.51962
UBR1	6.846593	7.094906	7.81804	7.162157	7.54763	7.670897	7.796945	7.072193	6.914105	7.016637	7.362186	7.649078	7.105482	6.805332	7.157391	6.443615	7.403258	6.444776	7.600909	7.563533	7.13871	7.851898	7.726158	6.185716	7.036436	6.570754	6.570828	6.953283	6.980744	7.063788	6.151836	6.942613	7.331138	7.386321	7.130641	6.977602	6.89415	7.38526	7.650964	7.422067	7.439379	7.118193	6.973321	7.076836	7.376412	7.63101	7.795124	6.935823	6.988677
PDIA2	4.815481	4.548473	4.357572	4.144865	4.561474	4.17011	4.344303	4.658552	4.509682	4.767631	4.288471	4.417796	4.269321	4.199314	4.267461	4.770402	4.090155	4.710865	5.00858	4.566517	4.479914	4.168889	4.353154	4.704311	4.465894	4.880381	4.556536	4.611443	4.445687	5.261907	4.746023	4.64	4.084975	4.106225	4.243566	4.408379	4.609503	4.114815	4.259251	4.379697	4.15272	4.241932	4.251375	4.437188	4.21091	3.857592	3.908551	4.258972	4.258318
HAMP	6.658253	6.068718	5.74108	6.133263	6.434315	5.951729	5.75146	6.113369	5.978849	6.394076	5.427706	6.30381	6.257309	5.896278	5.971716	6.224826	5.800632	6.182111	6.598041	6.729589	6.211926	6.019414	6.27845	6.696473	6.093928	6.601135	5.781798	6.788597	6.343175	6.712862	6.481228	6.738788	5.841956	5.754994	5.845377	6.211926	6.495633	5.892433	5.829067	5.70035	5.793745	6.115669	5.918009	6.066618	5.734376	5.371925	5.735763	5.768649	6.125245
PI3	10.760081	11.000876	9.590119	11.076292	10.078918	10.435606	8.71096	7.075793	9.746581	10.897797	9.818378	9.266931	11.208966	10.168329	8.752169	11.189106	7.721666	11.23767	8.720317	9.255765	10.207243	9.830199	9.039676	10.465437	10.395285	10.160279	10.635678	9.92848	8.821232	10.653613	8.792805	9.684757	12.182185	11.535909	11.57038	11.918742	11.778561	9.583627	10.950502	11.412518	11.148364	11.432361	10.771548	11.785194	11.896492	10.54166	11.37447	10.814205	11.785631
CAMP	7.613024	7.641981	6.745798	7.436589	7.766636	6.952902	7.781591	7.158011	8.030586	7.581662	7.69991	7.692045	8.282318	7.283707	6.886373	8.969395	6.516837	8.277476	6.12439	7.268956	7.937139	6.805467	7.170149	7.391802	8.212762	8.227296	6.928543	7.55673	6.737425	7.700739	5.713293	7.420141	8.066487	7.846456	8.265464	8.63473	7.698117	8.025085	7.530797	7.842483	7.748266	8.478164	8.993925	8.02834	6.930616	8.071321	7.477552	8.358129	8.110739
PPBP	11.284487	10.73094	8.857543	10.648112	10.777026	11.518061	10.612152	10.55504	11.536656	10.909477	10.710492	10.323773	10.094032	11.20408	11.482967	11.330219	10.601856	10.80296	10.0796	10.061987	10.965838	11.478402	10.32494	10.92932	10.943677	11.037273	11.071856	11.650901	10.522502	11.524487	11.26901	11.27154	10.70557	11.67746	11.72341	11.406215	11.621996	11.335994	10.600848	10.505088	9.518601	11.450177	9.575431	10.890434	10.813426	9.489175	10.807514	10.958483	11.533212
REG3G	4.4453	4.345287	3.785068	3.802869	3.976789	4.221519	4.423898	4.387549	3.378706	4.086592	4.56957	3.879327	4.396335	3.893152	3.944515	3.990887	3.927181	4.192443	4.141523	4.31279	4.68692	4.216322	3.950707	4.515146	4.023005	4.784777	4.066046	4.016915	3.596479	3.808085	5.006604	4.122507	3.846264	3.671054	3.746351	3.949734	4.337408	3.609095	3.605633	3.753724	3.574734	3.66522	3.619462	3.627361	3.503207	3.310324	3.667522	3.717377	4.057094
CXCL14	3.583468	3.184736	3.083404	2.802016	3.633462	2.985077	2.836718	3.584564	3.364238	3.266164	3.019522	3.420078	2.923541	2.988971	3.044513	3.482934	2.898009	3.219857	3.466042	3.1631	3.280629	3.392972	3.312968	3.68086	3.177367	3.427301	3.393878	3.767872	3.097931	3.72878	3.221487	3.258794	3.002624	3.05044	3.096861	3.130973	3.511753	3.107064	3.041229	2.873475	3.114313	2.949112	3.042303	3.1211	3.127123	2.72882	3.033345	3.087296	3.070453
CXCL16	10.925424	10.696132	10.937899	10.45643	10.979699	10.926701	10.72703	10.561638	10.865535	10.800415	11.00793	10.917734	10.984247	10.829363	10.79213	11.037131	10.612605	11.225896	10.158357	10.688761	10.667807	10.261775	10.556782	11.183168	11.052572	11.028646	10.832731	10.380676	10.895597	11.119858	10.731527	10.888971	10.402857	10.584404	10.746704	11.137411	10.005634	10.412528	10.912803	10.514817	10.39776	10.571813	10.463508	10.494637	9.53327	9.685267	10.074639	9.75974	10.738953
SLPI	8.379396	7.936866	7.348566	8.124399	7.521986	8.221061	7.213795	6.818816	7.510322	8.02425	7.447571	7.062275	8.569157	7.273203	6.597593	8.29459	5.977214	7.94701	6.055312	7.912804	8.277817	6.688962	6.576356	6.963742	7.975958	6.851699	7.798366	7.267749	6.553036	8.670319	4.759046	6.921577	8.609317	8.709797	8.381066	8.88183	8.651558	7.155855	7.668852	8.257491	7.345548	7.898604	7.579414	8.086274	7.959365	7.647123	7.759529	7.876656	8.214411
CXCL8	5.308637	5.834892	5.373253	5.394036	6.443504	6.128957	5.520906	4.280525	5.211735	4.920937	6.429371	6.118002	4.995238	4.633271	5.951035	5.740239	6.000152	6.348522	4.564733	4.828106	6.047927	5.168878	5.184363	5.777384	5.055209	5.377725	5.333252	5.380198	5.544518	5.35704	5.011073	5.268864	5.771819	5.195075	5.515879	4.876387	5.627306	5.765471	4.615326	5.351863	5.054502	5.001835	5.429572	4.300849	5.14737	5.370067	5.653291	5.163597	4.974184
CXCL10	3.304435	3.637385	3.483368	4.216237	3.421909	3.915396	4.055721	2.779646	2.671254	3.664603	3.845735	3.611975	3.84158	2.577161	4.01399	3.023027	4.621674	3.028305	3.557154	5.142612	4.389781	3.135561	2.701096	4.390657	2.603818	2.976654	3.559827	3.548525	2.931434	3.601374	3.738907	3.619353	3.86558	4.593961	4.009259	3.999162	3.419404	3.179018	2.711443	3.708614	3.3324	3.359937	2.722386	3.508297	3.528479	4.073235	4.339633	4.587861	3.455589
CXCL9	4.250627	3.907094	3.318953	3.779667	4.761954	3.510592	3.994831	3.901819	3.883515	3.748607	3.672505	4.500734	3.196071	3.607848	4.168965	4.236619	3.70807	4.806512	4.045742	3.735632	4.386764	3.883763	3.528514	4.244396	3.81582	4.35716	3.838721	3.655006	3.83466	3.473105	4.187172	4.049462	3.9633	3.723803	4.140512	3.932397	4.396297	3.425361	3.365386	3.548619	3.651216	3.564263	3.515911	3.457689	3.635653	4.112335	4.565477	3.796632	3.834384
CXCL5	3.833766	3.819672	3.460984	4.32143	3.932895	4.31071	4.009953	3.787215	3.973442	3.908285	3.745881	3.442662	3.38599	4.108077	4.619715	4.126924	4.015655	3.844768	3.358172	3.482481	3.702998	4.072113	4.129996	3.775479	4.238764	4.159765	4.187862	3.946392	3.853491	4.100102	3.59707	3.434925	4.220626	4.2854	4.404394	4.332714	3.819449	4.082449	4.574677	3.791163	3.707644	4.44124	3.863547	3.742463	4.020411	3.352872	3.984411	3.319094	4.099568
CXCL11	2.530072	2.770388	2.415371	2.561184	3.138582	2.924627	3.188038	2.720537	3.343973	2.657036	2.862804	2.475563	3.566332	3.464383	2.178884	2.937945	2.65221	2.308885	2.827561	2.472759	3.487332	2.73041	2.512862	3.060218	3.059474	3.014763	2.636301	2.411041	2.615528	2.546209	3.033398	2.880582	2.251844	2.192191	2.389619	2.536066	2.249861	2.254694	2.440649	2.383906	2.275334	2.322503	2.227383	2.267297	2.147168	2.208363	2.354198	2.387557	2.347721
CXCL6	2.545463	3.302564	3.203664	2.330255	2.803427	4.127654	3.336131	1.769925	2.64408	2.407367	3.272209	3.195512	2.811771	3.271699	2.355649	2.418546	3.763175	2.504765	2.659321	2.824837	3.76591	2.760107	2.711672	2.510785	2.961082	2.825344	2.542886	2.687065	3.964419	3.179018	3.104528	2.901194	3.849875	2.593194	2.859064	3.023357	2.914049	3.039144	2.89588	2.916987	3.247071	2.748003	3.537865	2.520104	2.921718	2.321706	4.097426	2.533139	2.925696
CXCL1	7.75576	7.229524	7.295121	7.422892	7.103349	7.935546	6.998012	7.393113	7.710043	6.356896	8.023833	7.80382	6.899257	6.735134	7.308094	7.478217	7.084796	8.013512	6.170258	6.40535	7.661745	5.93109	7.205611	6.905037	7.715804	6.560766	7.069457	7.036799	7.92529	6.926478	6.174024	6.700919	7.236901	6.601652	7.511917	7.15984	6.956339	7.138112	7.602562	7.420067	7.353135	7.855521	7.756478	7.143017	6.618186	7.053728	7.537137	6.504171	7.111035
CXCL12	3.64313	3.368552	3.221706	3.22406	3.496552	3.359419	3.683866	3.455482	3.075118	3.537738	3.318842	3.216931	3.88708	3.046462	2.950893	3.703332	3.013159	3.256567	3.169637	3.49519	3.380449	3.091577	3.39288	3.640714	3.272106	3.240914	3.343001	3.383567	3.484438	4.0345	3.191687	3.337041	2.833372	2.90204	3.063124	2.848921	3.319929	2.875356	3.110829	2.694355	2.842495	2.979576	2.760336	3.052626	3.089146	2.790733	2.882344	2.775439	2.916896
CXCL13	2.1402	3.104094	2.223298	2.47405	2.709791	2.60071	2.699073	3.577621	2.588626	2.812731	2.522117	2.43315	2.277312	3.029673	2.128568	3.419453	2.156677	2.731721	2.965214	2.165184	2.117795	2.284619	2.274022	2.817347	2.414039	2.416203	2.02836	2.425747	2.267661	3.484911	3.297971	2.52221	1.997354	1.980493	2.226738	2.323401	2.370007	2.033688	2.196972	2.762691	1.935593	2.3405	2.187379	2.629679	2.116204	1.86547	1.975739	1.841716	2.321833
CXCL2	2.844207	2.770189	2.968971	2.89257	2.876537	2.865064	2.479616	2.650824	2.861162	3.153411	3.055992	2.756283	2.70946	2.786359	2.834639	2.940226	2.555293	3.077633	2.929809	2.902457	3.060323	2.756484	2.864472	3.05621	2.58288	2.755992	2.538928	2.541128	2.999207	2.987447	2.689843	2.710667	2.6518	2.512131	2.582639	2.685723	2.555762	2.416819	2.696768	2.797705	2.663423	2.311875	2.589262	2.50208	2.294614	2.474631	2.683631	2.35993	2.605204
PF4	11.927168	10.334919	9.354495	10.809766	10.605567	11.418732	10.168642	10.951783	11.447956	10.930321	10.736493	10.29414	10.692891	11.538572	11.478773	11.413299	9.931366	10.836453	10.044278	10.601997	10.98073	11.108741	10.41168	11.76548	10.569751	11.647393	11.380576	11.511058	10.064532	11.438946	11.949463	11.690025	9.944401	10.803912	11.303336	10.923537	10.877638	10.711119	10.857218	10.226488	9.345173	11.216665	9.671937	10.688752	10.294106	9.397502	10.159939	10.433932	11.232502
XCL1	5.567472	5.302117	5.500266	5.502022	5.730963	5.517408	5.173785	5.859022	5.109512	5.370163	4.968929	5.653801	5.437254	5.117555	6.002465	5.408403	4.943266	4.84624	5.525935	6.427667	5.693995	5.543128	5.88608	6.288165	5.770366	5.806468	4.745821	5.821526	5.057437	5.823024	5.365106	6.200537	5.326727	5.43915	5.664778	5.29232	5.112869	5.46613	5.084699	5.697569	5.214015	5.735169	5.229018	5.286141	5.703472	5.910214	5.511461	6.231805	5.864783
CXCL3	3.401114	3.226379	3.065749	2.787205	3.766888	3.429831	3.417582	3.241582	2.85043	3.720321	3.357705	3.926655	3.905262	3.242253	3.974501	3.788201	3.587206	3.629296	3.696684	3.852436	3.729703	3.280266	3.268095	4.046668	3.233409	3.501644	2.918068	3.349577	3.093629	3.546414	3.996007	3.641495	3.121762	3.101881	2.907624	3.235027	3.331539	3.184859	3.413248	2.809366	3.198204	3.298016	3.061802	3.098954	2.925945	3.141757	3.412642	2.782385	3.335349
CCL13	4.064674	4.187013	3.778601	3.843268	4.43228	4.020678	4.000138	4.243367	3.86144	3.84475	3.827631	3.931019	3.939364	4.30153	3.750161	3.98797	3.850682	3.823548	3.787814	4.254955	3.748668	3.848421	3.889546	4.687842	3.947868	4.227267	3.729535	4.046852	3.514696	3.675435	4.647955	4.25288	3.701912	3.83712	3.805218	3.941783	4.09369	3.721484	3.55924	3.833052	3.745247	3.564289	3.741217	3.882388	3.611055	3.158342	3.738414	3.524673	3.802555
CCL1	4.078712	4.163513	3.618403	3.418045	4.619355	4.347035	4.491588	4.1734	4.126631	4.235392	3.815006	4.498087	4.071098	4.232224	3.777147	4.130326	3.89655	4.782918	3.92433	4.128558	4.90816	4.569428	3.846902	3.892576	4.300565	3.517559	4.129206	4.496935	4.227242	4.916326	4.267881	3.648031	3.883904	3.62711	4.144703	3.876951	4.462527	3.993713	4.14886	4.005314	3.793222	3.971957	4.149888	4.07248	4.063773	3.756773	3.851237	3.842523	4.016441
DEFB1	4.463617	4.266567	4.183977	4.472511	4.905065	4.299762	4.001103	4.577086	4.505007	4.384761	4.509514	4.277126	4.649067	4.646041	4.376897	4.402399	3.995206	4.394979	4.098352	4.710379	4.202369	4.292301	4.593039	4.493439	4.319433	4.579205	4.432352	4.556325	4.589021	4.862268	5.085138	4.387568	3.966617	4.14057	4.196375	4.523214	4.442156	4.135921	3.999044	4.01297	4.012967	4.07955	3.857957	4.307693	4.211834	3.262253	3.708661	3.887938	4.202118
CCL8	4.133698	4.277257	3.948427	4.819986	4.981508	3.762137	3.303932	4.038208	3.065098	4.835367	4.160289	4.112137	4.339305	3.872904	3.100615	3.971007	4.299147	3.921619	2.865968	4.857214	4.21402	3.703305	3.729557	3.827797	3.008497	3.919628	3.450537	4.284772	3.66972	3.739477	3.365486	3.980666	3.554568	2.593194	3.742356	3.633592	3.154631	3.536952	3.474913	3.228691	3.337436	3.101736	3.186406	3.026441	3.077515	3.384755	3.40985	3.04301	3.797811
ELANE	4.053679	3.889181	2.628781	2.988199	3.759047	2.698763	3.010577	3.780499	3.404622	3.765702	3.512213	3.402012	4.552162	2.947604	3.693337	3.986317	2.724992	2.816089	3.317589	3.211646	3.1834	3.250835	3.321656	3.934596	3.210512	3.481529	3.674625	3.648433	3.540289	3.299265	4.020032	3.562964	4.317868	3.7892	3.334041	3.816367	4.46803	3.489627	3.526102	4.287434	3.330759	3.327899	4.013931	4.32603	3.000099	3.607403	3.573874	4.739066	2.928808
TMSB10	13.376402	13.378056	13.413725	13.340301	13.357657	13.361503	13.275995	13.476736	13.225927	13.40297	13.300743	13.337229	13.477804	13.354715	13.392326	13.402312	13.408349	13.215707	13.426895	13.494033	13.472705	13.357355	13.274703	13.358125	13.348215	13.403356	13.40297	13.376036	13.213378	13.171559	13.45876	13.369469	13.226527	13.288559	13.184899	13.275021	13.301971	13.211095	13.146721	13.333313	13.21238	13.216565	13.280313	13.28259	13.244796	13.370457	13.318737	13.229818	13.279158
DEFA6	3.88617	4.648112	3.899768	4.359594	4.963706	4.541983	3.910161	4.201219	4.567689	4.060487	4.008503	4.741956	3.699673	4.299914	4.624753	4.530351	4.088372	4.543858	4.275851	4.657407	4.34026	4.931275	4.126548	4.176488	4.593436	4.74499	4.558186	4.325522	4.800957	4.797474	4.252463	4.880284	4.30364	4.383632	4.574764	4.548109	4.58608	4.354972	4.021123	3.987546	3.923133	3.998052	4.404603	4.236038	4.339957	4.316935	4.181346	4.189642	4.266087
DEFA5	3.550761	3.673849	3.036407	2.983725	3.78728	2.819242	3.313277	3.415386	3.146051	3.311489	2.597193	3.349917	3.281289	2.964595	3.310262	4.015532	3.229263	3.436199	3.005658	3.936788	3.085864	3.195979	3.424836	3.194256	2.748513	3.024705	2.663064	3.487567	3.618781	3.535287	2.702537	2.903382	3.208327	3.185372	3.125368	3.254928	3.198535	3.084173	2.988824	2.864665	3.091244	2.997249	3.040884	2.858433	2.626884	2.979112	2.695764	3.186202	3.298698
DEFA4	6.7043	6.537146	5.061618	5.234488	8.309958	5.24772	5.950093	6.966888	7.447604	7.250492	7.574538	6.527697	9.211954	5.499679	6.934281	7.947733	4.45976	6.444142	3.681948	5.673846	6.88583	7.785097	4.583613	7.79469	5.899888	5.839699	6.061332	5.214823	4.617175	5.897089	5.037303	7.36938	8.627309	8.351402	6.643954	7.250624	8.597609	7.847614	5.260283	8.757453	6.838102	6.13001	8.318683	8.566141	5.213892	8.025685	7.196142	8.988448	6.557388
LCN2	7.846335	6.709249	5.265285	7.038312	8.003941	6.183184	5.682977	6.311315	7.096013	6.776535	6.906212	5.887415	8.27896	7.1945	6.149798	8.740063	4.481865	7.520703	4.782798	6.080546	6.871395	6.614605	6.478935	7.596049	5.65967	7.439027	7.490563	6.310097	4.876433	6.585678	4.775545	7.108753	9.227495	9.477889	8.442513	8.021324	8.922689	9.591564	6.548762	8.731729	7.966991	7.965126	10.247524	8.815051	7.70339	9.116924	8.123987	8.984312	7.986584
LCN1	4.995524	4.423807	4.959799	4.85735	5.583008	4.490702	4.87985	5.305852	4.778144	5.503865	4.513668	5.103065	5.059324	4.930209	4.422526	5.147845	4.186204	4.942407	5.219688	5.055456	4.970645	4.695723	4.771415	5.019463	5.086511	5.211881	4.987067	5.269164	4.976409	5.384347	4.854649	4.528919	5.061862	5.083682	4.976515	5.585651	5.735899	5.137834	4.860063	4.971147	5.088623	4.729889	4.918442	5.205435	4.839496	4.271758	4.530181	5.001323	4.941163
COLEC10	3.183655	4.190132	3.664816	3.559362	3.750303	3.488114	3.962106	3.25429	3.352705	3.551521	3.44832	3.242398	3.911195	3.300869	3.677745	4.358789	3.510054	3.816546	2.659321	3.532435	3.849716	3.844807	3.372792	4.046795	3.699763	3.23258	3.767765	4.010783	3.651598	3.791633	4.029644	3.21474	3.222491	3.169764	3.425269	3.284655	3.285291	3.261417	3.344801	3.421119	3.334868	3.108782	3.094272	3.262399	2.719405	2.692686	2.77625	2.95743	3.376034
S100A9	11.623545	11.600645	10.967602	11.61676	10.80325	11.474225	11.606562	11.534073	11.790623	11.6212	11.768426	11.351263	11.499628	11.67845	10.778523	11.883606	10.741723	12.058713	10.929931	11.311509	11.665602	11.197967	11.213741	11.643046	11.741497	11.865957	11.470589	11.465877	11.311224	11.589811	10.949518	11.307619	12.096539	12.136903	12.254212	12.518033	12.307274	11.947541	11.88528	11.996924	12.062624	12.302753	12.498745	12.256974	11.762142	12.207637	11.975441	12.137431	12.262566
S100A8	12.297954	12.504068	12.351322	12.751246	12.124766	12.711187	12.296409	12.525178	12.698435	12.156105	12.886877	12.55462	12.648591	12.021733	12.619298	12.462338	12.415978	12.804028	12.295391	12.656001	12.81773	12.182762	11.719735	11.737785	12.857092	12.516415	12.267114	12.586163	12.363497	12.620415	12.07163	11.734785	12.848676	12.546891	12.771006	12.712432	12.62693	12.571924	12.363409	12.220387	12.225917	12.478609	12.677314	12.425756	12.320782	12.504358	12.474995	12.649822	12.481479
DCD	3.494486	2.935817	3.306623	3.280007	3.227248	3.687943	3.481774	3.272997	3.400389	3.517777	3.193779	3.227306	3.334041	3.162159	3.582756	3.473853	3.171835	3.4264	3.778608	3.486211	2.987169	2.918254	3.290954	3.334683	3.553233	3.182415	3.181342	3.664757	3.010481	3.06289	3.376808	3.234505	2.870681	3.171108	3.339569	3.189113	3.794843	3.164254	3.189129	3.302337	3.183665	3.140412	3.307612	3.466179	3.016028	2.953955	3.143064	3.267195	3.252256
LCN6	3.946657	3.83859	3.711801	3.768183	4.199685	3.501727	3.718675	3.985537	3.964597	3.985611	4.320926	4.214537	3.664025	4.126196	4.21903	4.363421	3.672617	3.757483	3.985035	4.517749	3.951196	3.888934	4.260811	4.322875	4.182978	3.675832	4.135803	3.935238	4.166557	4.324058	4.197914	3.857284	3.768594	3.966567	3.724607	3.964717	4.312463	3.78292	3.806786	3.621026	3.779608	4.372418	3.771537	3.975138	3.873895	3.378674	3.863596	3.811477	4.224999
S100A12	10.320578	10.251234	9.392705	10.671075	9.766641	10.66207	10.434585	11.266483	10.259838	10.560114	10.520169	9.933832	10.42493	9.999439	9.523571	10.769226	9.112483	11.283552	10.025631	9.538736	10.975899	10.158118	9.838437	9.947002	10.593351	10.476081	10.163387	10.179005	9.791486	10.584853	9.046964	9.659175	11.35564	10.572092	10.84445	10.913225	11.176665	11.152643	10.800098	10.11391	9.942492	10.960786	11.57218	10.712565	10.191516	10.946761	11.194864	10.916602	10.839538
HTN3	3.373805	3.000735	2.763479	3.067101	2.749935	3.032949	3.052284	2.651949	2.712864	3.201071	3.792695	2.541679	2.925042	1.975483	2.456797	3.242904	2.477402	2.609507	3.112451	2.273847	2.692949	2.968045	2.430285	2.937419	2.508363	2.943105	2.852856	2.617879	2.090955	3.459637	3.606268	2.672822	2.550272	2.318294	2.055739	2.364169	2.518611	2.187144	2.512045	2.169095	2.492526	2.207081	2.237681	2.26202	2.088339	2.443127	2.386403	2.394534	2.219102
LCN8	4.716382	4.261654	3.971708	4.492951	4.389949	4.133181	4.352749	4.154452	4.187086	4.449563	4.377446	4.249705	4.543164	4.42157	4.146194	4.641672	4.69523	4.387087	4.888664	4.406014	4.342847	4.367382	4.243175	4.954201	4.184589	4.942046	3.940568	4.46432	4.285311	5.011327	4.284345	4.135951	4.894831	4.238895	4.381202	4.756291	4.387883	4.443776	4.88755	4.044259	4.388436	4.767629	4.367748	4.525313	4.613734	3.640211	4.595595	4.255415	4.337628
CCR10	5.36777	5.204656	4.249201	4.122802	5.056582	5.218428	4.872881	5.063357	4.975321	5.090971	4.382112	4.328672	4.790903	4.569067	5.305433	5.353655	3.250137	4.775397	4.740721	4.421477	4.857503	5.711463	4.751577	6.137839	4.631188	5.435049	4.914096	4.377473	5.013033	5.939793	5.188725	4.732826	4.6742	4.79114	5.229118	4.488901	4.88511	4.472521	4.606668	5.060823	4.605367	4.659159	4.972467	5.243809	4.63635	4.561699	4.612445	4.831606	5.021408
CELA1	4.711563	5.127375	4.203617	4.440327	4.925023	4.376897	4.680003	5.182283	4.375875	4.610391	4.320749	4.678628	4.028247	4.806522	4.227158	4.715422	4.574586	4.817896	5.237696	5.129398	4.922615	3.897062	4.381336	5.085928	4.94513	5.113148	4.451937	3.450858	4.431495	4.776052	4.830083	4.435024	4.366826	4.843332	4.734791	4.653823	4.394754	4.469997	4.403291	4.670791	4.669441	4.283202	4.974352	4.418807	4.596602	4.490258	4.233894	5.11214	4.487664
PENK	3.647811	3.205727	3.075687	3.097209	2.967158	3.31042	3.421206	3.228495	3.204876	3.246289	3.580941	2.96564	3.521221	2.910709	2.84088	3.340789	3.145863	3.40087	3.587421	2.875632	3.644903	2.797062	2.56234	3.735638	3.275692	3.572834	3.571977	3.316363	3.004947	4.041174	3.328535	3.128198	2.964339	3.049398	3.02279	3.269503	3.211636	2.997747	3.119996	2.990268	3.054561	3.072923	2.796423	3.062959	2.793464	2.47631	2.894473	2.708573	3.108102
BPIFC	2.722608	2.639607	2.315518	2.993608	2.621345	2.161356	2.679547	3.015332	2.324332	2.77075	2.470316	3.123351	3.662489	3.176946	2.358784	2.773736	2.518779	3.296985	2.615181	2.186009	2.347109	2.401188	2.579474	3.437732	2.596753	2.854418	3.43213	2.270995	2.723886	2.992493	2.93795	2.3174	2.437168	2.267551	2.501	2.559659	2.811276	2.276919	2.423904	2.394444	2.496262	2.048693	2.427261	2.254537	2.352128	2.445864	2.32182	2.272595	2.379012
MMP12	2.312926	2.016394	2.06459	2.198691	2.238918	3.326648	2.471741	2.366911	1.82099	2.322732	2.790665	2.048981	1.845478	2.518419	2.659359	2.510186	2.056098	2.359067	1.733931	2.202049	2.502548	2.366142	2.293825	2.077097	2.043961	2.293603	2.165766	2.449053	1.893491	2.079222	2.142864	2.334367	1.756417	2.026796	1.915112	1.756895	1.631651	1.710807	1.834714	1.873411	1.996035	1.958773	1.821933	1.683201	1.623937	1.727644	1.628816	1.626675	1.743418
BPIFB6	3.931132	3.225963	2.865595	3.014978	3.137766	3.355773	2.872148	3.32629	3.199466	3.177541	3.450429	3.020604	3.505825	2.742571	3.594858	3.852028	3.025665	3.159482	3.370315	3.549719	3.371021	2.571968	2.469568	2.749805	3.388022	4.177256	3.493407	3.32848	3.778635	3.293499	3.162583	3.179915	2.816152	2.623423	2.93773	3.031251	3.211126	3.036401	3.144189	3.05002	2.816553	2.826284	3.170317	3.053196	2.828006	2.29164	2.897447	2.764999	2.932604
LEAP2	4.475188	4.80894	5.022554	4.740835	4.340351	4.570671	4.795871	4.120204	3.830241	4.408378	4.828872	3.686552	4.360764	4.14942	4.724464	3.682566	4.884524	4.905318	4.356593	3.534101	5.586749	5.295433	4.583081	3.730582	3.882175	5.062858	4.190534	3.591598	4.966933	4.388433	4.655236	4.690292	5.573839	5.268839	4.929097	5.09292	4.980216	5.198064	5.134797	5.942634	4.883959	5.188703	5.525495	5.326682	5.735147	6.028446	5.759511	5.333063	5.403581
SFTPD	4.488889	4.579829	3.690007	4.259568	4.514117	4.138205	4.314748	4.252872	3.991684	4.424983	3.662019	4.513949	4.202341	4.111709	4.129076	4.284343	3.883733	4.107874	4.182447	4.734788	3.889694	3.981522	4.100678	4.686193	3.575635	4.523466	3.484936	4.699509	3.741165	4.630085	4.300061	4.043978	4.573924	4.431915	4.505139	4.392488	4.266259	4.468786	4.68756	4.725748	4.683392	5.234493	5.314933	4.188796	4.091243	4.137212	4.109465	5.132746	4.196961
BPIFB2	3.893366	3.776387	3.546018	4.08854	3.964432	3.407538	3.506584	3.975588	3.862206	3.952655	3.582107	3.643713	3.80023	3.637009	3.313003	3.729797	3.476697	3.658899	3.123205	3.672151	4.038991	3.951932	4.121135	3.780298	3.943457	4.363636	3.454175	3.952946	4.161675	3.896268	3.968203	3.741052	3.718916	3.741657	3.598956	3.745676	4.216021	3.432833	3.634198	3.758912	3.693234	3.908428	3.732078	3.685723	3.527231	3.300816	3.490812	3.901379	3.634131
PTGDS	6.857785	6.041844	6.229993	5.682003	6.609262	6.243909	5.778634	5.857103	5.716754	7.150906	6.648916	6.470892	7.815576	7.041444	6.474585	5.847372	6.033207	6.16207	5.600911	6.262816	6.701032	6.701115	6.038526	6.360436	6.303046	7.497324	5.533221	6.451943	5.665382	6.207115	6.663762	7.00789	6.647317	7.277641	7.422097	8.573997	6.892517	7.824568	7.312534	8.798124	7.628822	7.431263	6.791637	7.14282	7.792786	7.278763	7.223643	7.322434	7.2389
TMSB4X	12.985694	13.060474	13.134509	13.148882	13.089255	13.07309	13.117335	13.085157	13.178626	13.056349	13.116866	13.143574	12.997912	13.161842	13.115522	13.018644	13.069502	13.139205	12.914721	13.146338	12.980447	13.057754	13.108555	12.910132	13.108555	13.044991	13.077394	13.06286	13.139445	13.032445	13.005236	13.202703	13.233278	13.286155	13.231083	13.297648	13.312773	13.281418	13.262851	13.152744	13.23409	13.345097	13.244613	13.237249	13.198462	13.141074	13.248043	13.250821	13.239411
PGLYRP1	6.965965	6.915034	6.006749	6.644142	6.493864	7.27581	7.015738	7.216829	7.140866	6.875956	6.408172	6.265681	7.211381	6.496433	5.998553	7.618246	5.743442	8.00393	6.154856	6.608556	7.032859	6.325917	6.625314	7.411861	7.393797	7.28725	6.364462	7.174113	6.79835	7.330628	6.240748	6.856857	7.549345	7.583719	7.696681	8.236535	7.629677	6.859406	7.718973	6.847416	7.516043	7.589644	8.285876	7.441263	6.575582	7.81944	6.735063	7.638308	7.650258
ZC3HAV1	9.391499	9.219136	9.473274	9.665411	9.0452	9.586057	9.044149	9.169518	9.296803	8.906046	9.182082	9.305301	8.870262	9.152938	9.165216	9.106556	9.452052	9.260505	9.130412	9.896658	8.855407	9.270017	9.213959	8.88729	9.233799	9.020419	9.347286	8.808195	9.463542	9.189231	8.991715	9.22357	9.360223	9.658992	9.675838	9.838392	9.387517	9.393753	9.491019	9.407042	9.532119	9.508408	9.307662	9.544499	9.335046	9.383956	9.520594	9.179616	9.438845
S100B	3.737997	3.377111	4.813246	4.546489	2.750621	3.840486	3.409686	2.901776	4.446173	3.512506	3.282688	2.886903	4.417925	3.067745	5.233371	3.184029	4.130415	3.20508	3.072953	4.108225	3.832528	3.424531	3.384505	3.490902	2.896561	4.054008	4.624086	2.924057	3.151427	3.433095	3.476686	4.285695	3.950951	3.738249	4.637158	3.320419	3.536912	4.667421	2.986153	5.203078	4.280882	4.034518	4.51285	3.472753	3.504403	5.241936	3.725665	5.088381	3.549161
S100A13	5.674888	5.99561	5.908758	5.631285	5.588651	6.342301	6.023006	5.967264	6.109086	6.091055	5.842086	5.857541	6.269468	5.998383	5.928258	6.062564	5.781031	5.838183	6.335967	5.86035	5.816573	6.009317	5.532008	6.621916	5.506727	6.369589	5.723159	5.991668	5.996965	6.769113	6.253744	6.095045	6.138456	6.35819	6.395051	6.350869	6.239341	6.421677	6.122581	6.459946	6.285532	6.530457	6.317206	6.667608	6.345674	6.574597	6.352055	6.715028	6.391598
S100A6	8.392575	7.976983	7.5686	7.705094	7.42737	7.919038	7.709753	8.06262	7.700953	8.168468	7.627341	7.546069	8.140402	7.453379	7.700451	8.414107	7.328512	8.34062	7.613627	7.565455	7.762671	7.642969	7.855669	8.005478	8.076783	8.192391	7.779042	7.399194	7.405226	7.884163	7.702788	8.205615	8.389195	7.970405	8.400639	8.423905	8.270133	8.148058	8.199892	8.11201	8.180669	8.326165	8.685467	8.570111	7.989211	8.558269	8.191621	8.468112	8.307188
DEFB119	3.708919	3.431714	3.394195	3.416054	3.560769	3.466662	3.429807	3.54433	3.486165	3.234873	3.826815	3.24861	3.54301	3.691577	3.50794	4.241611	3.184919	3.677124	3.5268	3.581079	3.732865	3.442746	3.282564	3.921844	3.598049	3.708715	3.81194	3.853764	3.639586	3.91564	4.193103	3.339957	3.414484	3.378511	3.361892	3.421518	3.591679	3.313339	3.20074	3.041695	3.487502	3.638802	3.183834	3.269901	3.099346	2.901264	3.095313	3.164329	3.572914
SERPIND1	2.26616	2.099018	2.269808	2.277349	2.976336	2.232083	2.591598	2.185439	2.50967	2.519088	2.464118	2.905378	2.601913	2.371332	2.602182	2.439748	2.207695	2.781439	3.021463	2.114531	2.058553	2.301983	2.196646	2.401664	2.141765	2.575008	2.240526	2.475335	2.50967	2.022148	2.369221	2.607248	2.345793	2.428931	2.535531	2.400806	2.386757	2.266187	2.178732	2.51999	2.275848	2.2296	2.582816	2.415035	2.309207	2.126292	1.934833	2.248084	2.323191
DEFB129	2.207299	2.126032	1.898593	1.960794	1.709956	2.013661	2.222909	2.489272	2.148828	2.393123	2.03456	1.730232	2.569749	1.682461	2.128568	2.099764	1.903262	1.981178	2.620749	2.307877	2.019052	1.807872	1.850428	2.412441	2.103749	2.439487	2.223851	1.735679	1.851253	1.947887	1.637493	2.156599	2.007837	1.925827	2.355243	2.058331	1.826257	1.948133	1.847647	1.715383	1.93174	1.799433	2.137972	2.027064	1.738673	1.744452	1.70264	1.8756	1.852343
DEFB127	2.609428	2.650383	2.424865	2.812889	3.327819	3.576833	2.987598	2.76475	2.729016	2.717298	2.74039	3.051416	2.90628	2.889224	2.829305	3.912491	2.514239	3.49706	2.677565	2.955543	3.645193	2.278063	2.697275	3.841638	2.937452	3.307281	3.198794	3.214283	2.808601	3.675881	2.932929	2.682687	2.636787	2.547031	2.653525	2.893677	2.893677	2.723008	2.778751	2.701539	2.64996	2.772467	2.593734	2.879852	2.59793	2.794774	2.631751	2.723877	2.90544
S100P	11.033149	7.912087	6.76983	11.23349	10.25341	11.218224	11.971053	11.612817	11.297719	11.104468	11.871025	10.669013	11.506524	10.662689	11.682416	11.542682	10.483198	12.114951	7.016626	11.520658	11.996704	11.040937	10.015615	10.947078	12.107446	11.506164	10.658717	11.596331	7.52277	8.665332	11.397807	10.047353	10.66435	10.034951	10.80801	11.244933	10.018323	10.829368	9.77634	6.829666	9.542983	10.582233	11.135068	10.149683	6.265241	10.556606	10.070749	10.606058	9.624939
S100A7	4.924341	3.960333	3.783363	4.081066	4.762928	4.885246	3.556027	3.583055	4.272169	3.638074	4.57655	3.986839	3.99263	4.09101	3.919557	4.217401	3.893381	4.420195	4.203665	4.107945	3.864012	4.368166	4.120317	4.062427	4.628569	4.543372	4.162875	4.503817	4.153236	4.180086	4.470175	4.649475	4.290525	4.021112	4.321922	4.196472	4.407454	3.949019	3.697044	3.683096	4.418467	4.393982	3.991934	4.035002	3.732944	3.99337	3.940949	4.016911	4.224603
DEFB126	2.877246	2.886001	2.611217	3.309392	2.821138	3.06677	2.694098	2.466206	2.994511	2.582445	3.144476	2.514228	3.204688	2.711067	2.841315	3.36495	2.508487	2.863576	2.948322	3.192769	2.663602	2.943293	2.857284	3.116873	2.75635	3.102247	2.93872	2.85587	3.26638	2.696767	2.903121	2.403905	2.446729	2.330848	2.357225	2.539805	2.424358	2.317731	2.335869	2.31176	2.226927	2.594261	2.484041	2.516859	2.41998	2.321165	2.283409	2.432033	2.434552
PGLYRP3	3.465597	3.318591	2.596308	2.883983	3.405097	3.057149	2.863249	3.240429	3.005891	2.751689	2.800462	3.122931	3.07354	3.209108	3.08492	3.148382	2.590185	2.674904	2.64615	3.165764	3.260738	2.655563	3.0118	2.812594	2.943593	3.264316	3.026383	3.066644	2.939445	3.18375	3.021998	3.201924	2.375008	2.721651	2.770725	2.759634	2.873644	2.502244	2.849998	2.319178	2.772778	2.834746	2.644809	2.494102	2.707961	2.691419	2.550017	2.421653	2.755075
PGLYRP2	4.56201	3.617445	3.495327	3.265946	4.588344	4.016734	3.25989	3.532503	3.244624	4.446783	3.671243	3.665799	4.171805	3.63305	3.719598	4.536795	3.297108	4.065122	4.058769	4.139137	3.846197	3.962387	3.571762	4.05869	3.884179	4.104454	4.392868	4.35158	4.047336	4.176824	3.40172	3.818341	3.866794	3.608881	3.884976	3.933536	4.107271	3.723793	3.840269	3.806513	3.470612	4.045875	3.918465	3.918763	3.634582	3.838612	3.615231	3.843625	3.967013
S100A10	8.994611	8.975744	9.308862	9.001175	8.760214	8.984562	9.02419	9.178638	8.710564	8.914696	8.695016	8.732306	8.927101	9.209433	8.804936	8.884469	8.847648	8.501829	9.213906	8.947353	8.977356	9.219385	9.258155	9.259863	8.94514	8.924272	9.066826	8.794259	8.683092	8.605236	9.094319	9.411649	9.335561	9.367189	9.295396	9.525742	9.168513	8.930283	9.219675	9.394585	9.268393	9.31567	9.345159	9.291983	9.090199	9.32853	9.212958	9.29061	9.317094
S100A2	4.868353	4.482612	4.224695	4.076541	5.056582	4.441547	3.921131	4.572164	4.329275	4.720452	4.296999	4.345587	4.483089	3.891837	4.193973	4.705826	4.07613	4.485944	4.119853	4.51238	4.392696	4.611605	3.678284	4.790872	4.135884	4.765815	4.455388	4.795328	4.397786	4.621427	4.673458	4.422821	4.425351	4.18411	4.489262	4.618992	4.504309	4.183634	4.085618	4.082741	4.133347	4.47933	4.420219	4.362773	4.426676	4.386726	4.255881	4.338133	4.572801
DEFB125	3.281289	3.246636	2.391309	2.96483	3.149741	2.77009	2.406501	3.011804	2.126014	2.854146	3.069666	2.652395	2.931198	2.504527	2.366029	2.993238	2.721	2.828794	3.827762	2.682516	3.187149	3.18124	2.550478	3.35555	2.507777	2.851313	2.859701	3.197622	2.799885	3.772139	3.349201	2.747782	2.777972	2.723799	2.595268	2.804642	3.302609	2.572792	2.681788	2.936434	2.605579	2.638929	2.546485	2.799454	2.586365	2.59949	2.218188	2.301557	2.812953
DEFB123	4.312667	3.488175	3.690049	4.179551	4.573515	4.130477	3.908957	3.904163	3.469914	4.241247	4.339154	4.245782	4.340335	4.093365	3.768756	4.550407	3.601489	4.092599	4.353956	4.403007	3.640593	3.839947	3.936818	4.76196	4.321878	4.36117	3.251393	4.383406	4.225697	4.505055	4.235109	4.251261	3.807872	3.810734	4.260331	4.180882	4.39332	4.286686	3.942072	4.064728	3.772553	4.244901	3.985765	4.136961	4.300297	3.421137	3.829392	3.867551	4.027911
DEFB132	2.426257	2.537301	2.054338	2.399552	2.360391	2.193665	3.718675	2.228269	2.50406	2.237716	2.512541	2.373451	3.118966	3.217782	2.191941	2.529234	2.526534	2.964654	2.473731	2.035302	3.14313	2.401556	2.32899	2.29469	2.16404	3.001662	2.627921	2.36785	2.396538	2.771411	2.711027	2.487058	1.787507	2.301933	1.93711	2.262697	1.880007	2.027709	2.015782	2.105578	1.828624	1.937343	1.94504	2.198332	1.81808	2.019186	1.961463	1.938916	2.116881
LCN12	5.371979	4.378483	4.362535	4.656221	4.442782	4.067832	4.453077	4.592504	4.743579	4.673244	4.302451	4.621149	4.538718	4.496151	4.338828	4.327294	4.346281	4.485944	3.354939	4.325408	4.23649	4.365746	4.337331	5.069546	4.504448	4.356732	4.667465	5.018355	4.362708	4.468087	5.067552	4.981217	4.181295	4.437086	4.588257	4.710831	4.989191	4.480856	4.300257	4.54521	4.373191	4.470798	4.501075	4.65718	4.298726	3.93049	4.565197	4.61435	4.527305
PGLYRP4	4.209823	3.573836	3.403561	3.354979	3.285858	3.180456	3.442009	3.254592	3.535796	3.917669	3.515359	3.235842	3.652989	3.488847	3.32171	3.696845	3.409639	3.607638	3.191078	3.522853	3.670904	3.267266	3.444461	3.62764	3.489127	3.776993	3.780354	3.355149	3.515059	3.46898	3.195238	3.472242	3.182691	3.11032	3.519907	3.725108	3.483926	3.292309	3.43767	3.011286	3.176354	3.37734	3.435884	3.470578	3.161381	2.736394	3.261994	3.189087	3.063777
S100A11	11.205847	11.158234	10.803756	11.042081	10.704974	10.999406	11.0796	10.848189	11.348142	11.551301	11.029146	10.830161	11.358069	11.392596	10.447454	11.434942	10.419589	11.673029	10.482885	11.1631	11.013278	10.889532	10.909787	11.461096	11.335716	11.456589	11.136209	10.956131	11.043353	11.245986	10.786903	11.174195	12.002847	12.04164	12.160507	12.33267	12.103985	11.943028	12.213755	11.858776	12.077715	12.304967	12.228278	12.107071	11.728067	11.86938	11.878973	11.942628	12.184806
S100A5	4.746053	3.9586	4.09951	4.511905	3.518701	3.067742	3.735593	4.657072	4.343389	3.742334	3.71098	4.21594	3.600876	3.825483	3.754415	4.55749	3.59888	3.992778	4.274045	4.459586	3.773344	4.329266	3.4562	4.473912	3.755103	4.388589	4.325175	4.573543	3.829262	5.104055	3.565774	4.583834	4.192863	4.798606	4.112566	4.417961	4.56783	4.325479	4.183769	4.44313	4.800448	4.498363	4.73999	4.65047	3.966928	4.992527	4.508361	4.737653	4.656655
S100A3	4.150854	3.514687	3.705144	3.428001	4.303825	3.175475	3.382167	3.737104	3.812281	3.652994	3.819815	3.95277	3.446109	3.493715	3.665789	3.979205	3.088162	3.708697	2.965298	4.133524	3.840022	3.920975	3.659947	4.205662	4.084377	3.935684	3.281691	3.959299	3.575578	3.85384	3.6288	3.682763	3.43619	3.689226	3.563612	3.622217	3.827222	3.567944	3.416002	3.379606	3.386023	3.811863	3.496967	3.554814	3.646907	3.750442	3.26908	3.581161	3.682571
S100A1	5.334852	4.589337	4.515037	4.683982	5.064065	4.205972	4.742794	4.646535	4.762363	4.930463	4.797758	5.14353	4.668442	4.386277	4.693217	5.500492	4.365728	4.221202	4.968406	5.043677	4.611614	4.448066	4.668978	4.972926	4.88686	4.891238	4.744634	5.264418	5.038977	5.391988	5.277532	5.181867	4.610856	4.731609	4.939229	4.853504	5.524451	4.578337	4.799595	4.117866	4.565496	4.913513	4.826599	5.132102	4.306919	4.141302	4.800712	4.58418	4.926378
DEFB108B	3.530923	4.353123	3.589868	3.020388	3.920405	3.561525	3.82831	3.188492	3.662726	3.94106	4.30233	3.544356	4.961492	3.614124	3.481462	3.25875	3.796944	4.321338	4.207988	3.743473	3.266055	4.440494	3.597896	4.870135	3.451468	4.341536	3.643159	3.611566	3.851907	3.798112	4.985672	3.613978	3.789879	3.845973	3.651069	3.821266	4.300621	4.004286	3.860003	3.572557	3.916535	3.669667	3.409346	3.93537	4.025107	3.352753	3.807923	3.525918	4.215038
HTN1	2.586788	2.151823	2.208337	2.621269	2.374172	2.734921	3.284274	2.715076	2.418138	3.142049	2.374466	2.037491	2.932956	3.394908	2.09908	2.980558	2.221889	2.250305	1.971055	2.573247	2.77641	2.17196	2.31498	2.120667	2.490138	2.223277	2.388573	2.742806	2.32649	1.872352	2.568839	2.560556	1.870634	1.867293	2.087933	1.937376	1.983005	1.837764	2.08928	2.155567	2.017494	1.937674	2.009604	1.77978	1.875222	2.267969	1.846698	1.848724	1.950603
LMBR1L	6.890674	7.009894	6.631832	6.161272	6.214835	6.409304	6.32518	6.816036	7.016854	7.073422	6.561713	6.309221	7.195037	7.060309	5.9569	6.332963	6.413586	7.023633	6.686341	6.687152	6.891536	6.634697	6.518338	7.126872	7.028747	7.022265	6.469895	6.500545	6.808705	6.322062	6.366188	6.75277	8.1742	8.054862	7.967705	8.222299	8.103933	7.979607	8.012253	8.190444	8.07556	8.234875	8.408177	8.478957	8.221355	8.07413	8.213967	8.743043	8.089984
S100A7A	4.770097	4.782577	4.179422	4.40455	4.66112	4.534442	4.910251	4.515937	4.233225	4.500303	4.625479	4.298378	4.968676	4.657623	4.304267	5.159731	4.629568	4.475065	4.368872	4.757916	4.642748	4.352083	4.457024	4.767239	4.642535	4.663404	4.579178	4.89599	4.577522	4.949506	5.11366	4.482349	4.062675	4.064763	4.281744	4.311813	4.750185	4.171494	4.088547	4.132228	4.329749	4.206054	4.274547	4.332502	3.997345	3.6829	4.137676	4.030155	4.290922
DEFB118	3.215489	2.116691	2.542018	2.730929	3.198171	2.566446	1.971115	2.279392	2.693188	2.738683	2.356933	2.335804	2.984595	2.319567	2.435326	3.120907	2.429896	2.608113	3.190246	2.933084	2.382738	2.606695	2.678635	3.102357	2.383947	2.592724	2.679314	2.850466	2.424416	2.633838	2.725922	2.747782	2.296179	2.336209	2.389745	2.639206	2.886276	2.238952	2.397382	2.377514	2.354389	2.352078	2.214062	2.410622	2.502563	2.0478	2.167633	2.319779	2.584869
COLEC12	3.752143	3.070147	3.485666	3.892623	3.463314	3.785225	3.261611	3.663092	3.678587	3.396352	2.674158	2.435252	3.95705	3.190679	2.849956	2.810374	3.030354	3.757223	3.14303	2.497219	3.089019	2.771617	2.802354	2.939308	3.261677	3.786701	3.022539	3.053252	2.660484	3.13395	2.947691	3.320648	3.403908	3.161394	2.315983	3.653339	3.243811	2.492465	3.4205	2.96712	2.450344	2.586725	3.073921	2.876248	3.474006	3.036841	2.795835	2.751509	2.907297
TMSB4Y	6.490029	5.675149	5.488122	5.844411	6.180232	5.280058	5.202916	6.049336	6.087911	5.968627	5.95379	6.381424	5.679468	6.118948	5.73474	6.305797	5.55975	5.918641	5.836936	6.075251	5.977654	5.552541	6.017476	6.253491	5.550332	6.052087	5.748078	6.232251	6.108825	5.625445	6.120652	6.019931	5.533768	5.528175	5.743483	5.705203	6.126527	5.730628	5.844167	5.493156	5.628349	5.623366	5.490953	5.816961	5.83752	5.135431	5.70688	5.836098	5.771114
DEFB124	3.588483	3.031629	3.425971	3.523314	3.806117	3.580718	3.113387	3.462607	3.102776	3.542085	3.431387	3.448708	3.632238	3.17973	3.054075	3.80964	3.313664	3.722086	3.262896	3.777293	3.168474	3.502368	3.461402	3.895016	3.586519	3.528641	3.452987	3.741242	3.492699	3.739246	3.819823	3.601522	3.389398	3.620615	3.565863	3.519824	3.699458	3.41655	3.524895	3.144051	3.313152	3.440604	3.305531	3.531051	3.241159	2.865537	3.286291	3.257155	3.50474
DEFB121	3.061719	3.121395	2.574583	2.958896	3.710327	2.58455	3.553871	2.998009	2.734427	2.731605	2.792277	3.01253	3.054084	2.541678	2.740911	3.458906	2.707635	2.63812	2.964551	2.866434	2.641709	2.741789	2.184386	3.485275	3.026889	3.564046	2.563526	3.054484	3.054591	4.007539	3.920717	3.098163	2.435355	2.68269	2.639534	2.749474	3.080406	2.556339	2.583746	2.488738	2.499254	2.629317	2.569788	2.860789	2.452663	2.007154	2.201435	2.331966	2.539658
DEFB114	2.822477	2.319598	2.290698	2.685385	3.124036	2.274668	2.678179	2.501008	2.101341	2.642356	2.366801	2.268989	3.719738	2.977344	2.562389	2.579599	2.446641	3.104722	2.303739	2.300702	2.803491	2.497457	2.893501	3.119368	2.410662	3.0874	2.703113	2.30797	3.344932	2.57627	3.103606	2.501542	2.436907	2.231728	2.360403	2.16631	2.350221	2.309836	2.360567	2.290605	2.364736	2.161135	2.386921	2.352002	2.400484	2.007154	2.399912	2.265769	2.203873
TMSB15B	2.777992	3.075927	2.124252	2.229432	3.700013	2.538702	3.263956	2.313551	2.275942	2.407367	3.237031	2.212415	3.487231	2.354653	2.477081	3.063516	2.213041	2.514772	2.50801	3.161126	2.760291	2.447463	3.052368	3.104063	2.62879	2.663846	3.154383	2.377911	2.17024	2.831667	2.666	3.049941	2.723851	2.563526	2.334675	2.428705	2.353284	2.389867	2.350181	2.705047	1.925087	2.300441	2.276344	2.388687	2.046951	2.671061	2.409147	2.359957	2.342619
S100Z	7.414212	6.884121	6.743527	6.990663	6.081169	6.94385	7.075845	7.604168	6.45354	6.983469	6.906983	6.774762	7.284117	6.917387	6.547246	7.016799	6.594332	6.709935	7.141319	6.974433	6.904382	7.222763	6.762565	6.21875	6.444785	7.665332	6.812457	7.307932	6.763229	7.30828	6.95518	7.420052	6.950943	6.55151	6.826731	6.485343	6.347786	6.894863	6.944675	6.476491	6.792956	6.71475	6.519354	7.017109	7.072697	6.990142	6.636366	6.973342	6.916231
MAVS	6.714145	6.858456	6.781109	6.822474	6.621082	6.616112	6.751575	6.824032	6.858617	7.258966	6.599077	6.688745	6.844575	6.911866	6.931858	6.252194	6.813879	6.922915	6.51583	6.286874	6.771383	6.885255	6.413819	7.087406	6.667907	7.055799	6.709801	6.676898	6.627095	6.860037	6.535489	7.058971	7.317979	7.375994	7.332854	7.622119	7.333586	7.25709	7.160889	7.593188	7.622338	7.439479	7.519804	7.590872	7.515697	7.320888	7.305761	7.50174	7.417264
S100A14	4.116109	4.15698	3.270645	3.632946	3.894657	3.363237	3.899416	4.139659	3.830471	3.690076	3.783901	3.248046	4.439396	3.516916	3.563949	3.395358	3.718624	4.392479	3.638711	4.046349	3.446002	3.942718	3.978196	4.645647	3.593369	4.352879	4.145127	3.92212	3.940954	4.392451	4.381379	3.728008	3.199379	3.486338	3.627607	3.272877	3.696141	3.374214	3.263891	3.108487	3.437348	3.363465	3.438788	3.354959	3.199217	3.125738	3.35334	3.275621	3.789577
LCN10	5.47907	4.609452	4.923818	4.919104	4.61567	4.614251	4.363139	5.476428	5.387322	4.986517	3.961328	4.934059	4.51684	5.409544	4.5792	4.850132	4.962088	4.891092	5.171669	4.622528	4.855038	5.051736	5.367285	5.019508	5.319745	5.25913	4.663352	5.273575	5.236651	5.246676	5.287206	5.283233	5.406747	5.915839	5.868456	5.331874	5.156301	5.093641	6.057238	6.3102	5.53013	5.695546	5.856836	5.112605	5.545423	6.593566	5.470298	5.812757	5.366345
S100A16	4.537792	4.231341	3.34146	4.211825	3.721015	4.316461	4.347324	3.779747	4.277408	4.089974	3.540866	4.144631	4.433609	3.984502	3.832967	4.515157	3.873545	3.774406	4.100366	4.084814	4.036365	3.938415	4.072186	4.435615	3.980725	4.333104	4.149013	4.063274	4.042707	4.445539	4.547143	3.594693	3.820487	3.297441	3.919357	3.510493	3.847852	3.612537	3.80843	3.121718	3.686403	3.852548	3.699427	3.923759	3.64364	3.44329	3.779438	3.812	3.799779
ZC3HAV1L	4.280443	3.44881	4.85733	5.194728	4.93438	4.813533	5.072624	4.407976	4.407398	4.797057	4.650529	4.124008	4.284871	4.327988	5.189142	4.437123	4.540506	3.921292	4.289641	4.399567	3.940707	4.737897	5.167436	4.158121	4.199914	4.050366	4.632702	4.458084	4.113594	4.494006	4.241034	4.478464	4.271262	4.408595	3.91854	3.958879	3.965735	4.136315	4.385586	3.692321	4.082396	4.219722	3.754837	3.751199	4.138554	4.270895	4.258391	3.68605	4.12814
BPIFB4	4.002095	3.803087	2.999214	4.596185	3.839325	3.121221	3.644681	3.555852	3.808411	3.789063	3.808411	4.013649	4.032516	3.810006	3.356968	3.633913	3.357892	3.744961	4.353987	3.927822	4.044984	3.405366	3.142516	3.839605	3.991275	3.982789	3.675461	3.966319	4.145763	3.298871	3.715398	3.914055	3.42487	3.428496	3.439625	3.357044	3.597302	3.33598	3.632835	3.142725	3.499669	3.555004	3.671577	3.307251	3.384741	3.225655	3.502781	2.843643	3.223969
IFNAR1	7.075499	6.737298	6.914639	6.566153	6.572247	7.209152	6.764596	6.734761	7.027031	6.752539	7.093635	6.811768	6.761358	6.53814	6.630533	7.002497	6.832156	7.020418	6.778162	6.972124	6.849076	6.530278	6.599494	6.80497	6.932867	6.909207	6.799269	6.982851	6.929844	7.622988	6.609947	6.438341	7.100144	7.205968	7.273027	7.37511	7.033589	7.043828	7.176876	7.090428	7.018925	7.184519	7.270196	7.050458	6.82601	7.158108	6.989544	7.010683	7.270215
AZU1	4.978335	4.911226	4.535605	4.700794	5.962019	4.235112	4.260893	4.790847	4.804511	5.769641	4.631836	5.144489	6.277215	5.410747	4.537986	5.346668	4.538824	5.562672	4.402569	5.192666	4.707895	5.185109	4.55155	5.72296	4.85152	4.832986	5.205762	5.245307	4.875636	5.427542	4.832221	5.230056	5.95006	4.956452	4.791989	5.254711	5.545441	5.422727	4.484441	5.189731	4.75498	4.888649	5.378994	5.650076	4.740495	5.002932	5.017909	5.612653	4.636617
S100G	3.333842	2.785088	2.933245	2.522858	3.155392	3.139389	3.023235	2.832323	2.991887	2.750016	3.279226	2.868646	3.293449	2.88118	3.11639	3.105959	2.81439	2.908743	2.939796	3.297269	3.586798	2.943171	2.557952	2.974382	2.660096	2.808527	3.449546	3.358416	2.977782	3.179018	3.158955	2.975006	2.588202	2.631604	2.807255	2.854123	3.072301	2.686953	2.660588	2.456238	2.733125	2.805116	2.578372	2.896551	2.792427	2.370391	2.800823	2.557762	2.90544
TINAGL1	7.221855	6.663103	6.798571	7.25923	7.099955	6.775911	7.021045	7.300867	7.371627	7.447806	6.953466	7.225132	6.896666	7.290459	7.136903	7.371422	6.53485	7.3683	7.112933	7.268493	6.959267	6.996164	7.061019	7.2863	7.149636	7.235548	7.246998	7.158331	7.539338	7.640717	7.115905	7.228839	6.695184	6.832114	6.762992	6.728702	6.757678	6.732619	6.63121	6.476996	6.668921	6.79323	6.530781	6.796297	6.527832	6.149644	6.419914	6.710446	6.743852
IFNGR1	9.151533	9.239582	9.836068	9.506729	9.711397	9.870929	10.171299	9.161634	9.413637	9.2033	9.818354	10.107414	8.860959	8.939094	9.74025	9.222744	9.90211	9.701817	9.216165	9.190936	9.950146	9.428173	9.480066	8.824182	9.419116	9.104497	8.916175	9.206522	9.349583	9.64066	8.720878	8.985041	9.856666	9.458102	9.675739	9.771748	9.809107	9.701204	9.581145	9.642099	9.682026	9.630712	9.555645	9.210831	9.488202	9.654292	9.906203	9.236514	9.257408
SLC22A17	4.601189	4.007502	3.642641	3.625626	4.212785	3.919594	3.719432	4.169425	3.88897	4.055278	4.151822	4.006153	4.330014	4.165084	3.806629	4.618823	3.994948	4.040846	4.444412	4.138788	4.342066	4.098149	4.147391	4.59001	4.071924	4.429409	4.431398	4.54859	4.053925	4.463129	4.165791	3.922429	4.1375	4.099279	4.106028	4.287182	4.475216	4.057002	4.013378	4.15865	4.308374	4.286083	4.340765	4.296945	4.042036	4.087962	4.173849	4.335151	4.284449
WFIKKN1	5.735404	4.853209	4.780422	5.068859	4.975864	4.930084	4.409545	5.176825	5.484868	5.233155	5.127368	5.117645	4.701288	5.162174	4.910912	5.370419	4.57095	5.353042	5.029506	5.506044	4.166724	4.833161	4.734079	5.504662	5.102831	5.159213	5.179755	5.527313	5.215004	5.33321	5.35341	5.162677	5.201748	4.93907	5.137252	5.40834	5.510381	4.97148	4.896801	4.711944	5.184331	5.247783	5.040174	5.250807	5.043625	4.314789	4.940897	4.947808	5.293887
WFDC2	4.688092	4.39089	4.268771	4.183262	4.86641	4.233618	4.205663	4.554947	4.602555	4.668728	4.374304	4.49259	4.534278	4.44259	4.427892	4.540721	4.036176	4.546318	4.372533	4.905768	4.05435	4.509105	4.419299	4.768131	4.592918	4.875683	4.290859	4.885605	4.57673	4.562667	4.507429	4.575719	4.410055	4.381188	4.640537	4.535216	4.654386	4.471686	4.306026	4.258153	4.350147	4.593157	4.494447	4.659281	4.264428	4.12067	4.257917	4.323051	4.61907
IL6	4.607212	4.486485	4.514645	4.587904	4.928233	3.898266	4.288501	4.518912	4.512392	4.756501	4.559897	4.424896	4.204764	4.699927	4.033866	4.78752	4.761646	4.709482	4.582917	4.583803	4.214727	4.876846	3.902101	4.573355	4.66509	4.429769	4.498787	4.570803	4.427901	5.056308	5.104873	4.680557	4.438448	4.594209	4.561225	4.65142	4.70868	4.591191	4.696484	4.623027	4.475382	4.600224	4.709795	4.34639	4.431148	4.122817	4.527931	4.493757	4.756092
UMODL1	2.164672	2.631923	1.868912	1.701759	2.456797	2.145308	1.881961	2.148011	1.531054	1.857379	1.713358	2.399392	2.477045	2.06893	1.744496	2.204283	1.725096	2.358762	2.173973	2.176451	2.315009	1.971747	1.929875	2.086967	1.842134	2.629202	2.314287	2.124573	1.89754	2.036295	1.68458	2.857973	2.173584	2.037835	1.856294	1.802679	1.997339	1.795336	1.973742	2.167426	1.873521	2.01786	1.904269	2.110377	1.985437	1.737711	1.752818	1.803781	1.78896
TGFB1	5.641761	5.761132	5.68685	5.735946	5.151776	5.582435	5.574524	5.221586	5.708455	5.760278	5.330667	5.45859	5.830146	5.35008	5.438811	5.953353	5.307352	5.915674	5.591309	5.621006	5.580129	5.535589	5.203108	6.003199	5.505942	6.210441	5.604895	5.5668	5.689847	5.942485	5.322039	5.903754	6.111466	6.037623	6.131456	6.368686	6.056727	5.87165	5.976744	6.050009	5.894995	6.124053	6.125539	6.317937	5.919587	5.888126	5.856296	6.090165	6.118553
PF4V1	6.05333	3.338449	2.343941	6.34263	4.734792	5.244657	2.659672	6.558256	4.456612	4.679616	3.872992	4.68979	2.46936	5.097323	5.230365	5.04448	5.191634	2.874535	3.087827	2.922794	4.832966	4.875758	4.53763	4.010465	5.610193	3.341449	5.345314	4.48586	4.909078	5.426864	2.726222	4.534217	2.866264	5.423661	3.782642	7.115893	6.376431	4.1586	5.60687	4.503238	4.844779	5.453389	4.919105	3.094203	6.228611	3.003299	5.382942	5.04451	6.009334
MMP9	9.133574	9.472886	7.947001	7.845768	7.968658	9.159583	9.63768	10.237623	9.762386	8.678149	10.001095	10.008908	9.466466	8.85379	7.747182	9.587587	7.957134	10.889586	7.853987	8.56941	9.418677	8.613057	8.673196	9.480575	9.598586	9.917711	8.196292	9.172564	7.823566	9.716728	8.124842	8.34735	9.431164	8.420079	10.35116	10.463639	8.783705	9.295225	9.545106	8.804319	8.738722	9.346077	10.431789	9.942398	8.660631	9.076392	8.813321	9.997917	9.425829
TLR4	7.806402	8.114452	8.205219	8.04667	8.43256	8.425666	8.932206	7.351672	8.373525	7.781902	8.562311	8.930333	7.788053	7.852415	8.367084	7.526957	8.411764	8.586515	7.237711	8.235636	8.05672	7.980141	8.128007	7.641875	8.41175	7.789313	7.650696	7.650769	8.424127	8.477183	6.47103	7.852963	7.674369	7.906795	8.334465	8.522348	7.974341	8.545342	8.476046	8.036953	7.971814	8.680568	8.563306	8.000319	8.081552	7.693859	8.302026	7.99835	7.988944
A2M	4.95246	4.575449	4.801654	4.814918	4.836391	4.607112	4.566239	4.528694	4.940149	4.757857	4.749978	5.06617	4.652013	4.602012	5.128846	4.624868	4.458959	4.84982	4.669599	5.195888	4.364922	4.96072	5.070451	4.848797	4.691138	4.772736	4.55075	4.752697	4.887922	4.859993	5.199642	4.609837	4.687584	4.563965	4.904409	4.808799	4.894517	4.668665	4.271559	4.311446	4.452641	4.997168	4.674082	4.660698	4.979623	4.589065	4.460741	4.469775	4.754969
NFKB1	7.919394	8.393169	7.78062	7.665413	7.766636	8.091738	7.897233	7.833124	8.119719	8.01926	7.9465	7.764064	8.157654	8.227013	7.545421	7.640766	7.761451	8.293754	8.226339	7.922377	7.999284	7.95435	7.920755	7.743368	7.973497	8.539833	8.184254	8.075062	7.830572	8.474659	8.072135	7.837138	8.698731	8.780822	9.112527	9.05465	8.713034	8.582847	8.476452	8.953629	8.847408	8.894235	8.729775	9.214214	8.89744	8.843738	8.807947	8.732064	8.752266
APOBEC3G	7.527157	7.499691	7.770693	7.554306	7.37851	7.385633	7.278627	7.354713	7.371327	7.253235	7.198467	7.484795	7.564658	7.36953	7.635331	7.626957	7.221875	7.17814	7.498788	7.958042	7.393539	7.786672	7.472607	7.69255	7.613431	7.506325	7.220333	7.779365	6.993041	7.593607	7.507422	8.017722	7.59797	7.801828	7.697953	7.846225	7.738225	7.563964	7.562522	7.595563	7.552877	7.910883	7.612402	7.662585	8.012316	8.01994	7.527619	8.044648	7.747373
FABP6	3.921644	3.784675	3.357935	3.636899	3.895301	3.843944	3.650089	3.616537	3.743889	3.88723	3.787584	3.968317	4.090902	3.748944	3.867209	3.943447	3.213046	4.024499	3.998522	4.120488	3.555333	3.484621	3.732134	3.520162	3.853141	3.638081	3.693194	3.932821	4.030232	3.896964	3.674598	3.546381	3.495146	3.339461	3.515619	3.695447	3.693271	3.422127	3.455035	3.396253	3.601443	3.54607	3.291671	3.518233	3.224479	3.142131	3.23111	3.291124	3.547357
NOD2	9.011889	8.676512	9.043342	8.649369	8.810023	8.620744	8.28966	9.081725	9.47004	8.83069	9.589337	9.151264	8.928647	8.85379	8.48582	8.183159	8.811527	8.992929	8.932809	9.68334	8.856963	9.39597	8.34404	9.75956	8.578918	9.684488	8.444922	9.195104	9.355819	9.431428	8.142131	8.533043	9.123684	8.532967	9.280466	10.100185	9.074564	8.605366	9.582272	9.045565	8.893047	8.732928	10.268841	9.741295	9.032374	9.418241	9.293711	9.083578	8.781603
MBL2	2.280178	2.673876	1.930235	2.67341	2.368091	2.02397	2.686078	2.646783	2.384457	2.173762	2.550146	2.187056	2.601913	2.545942	1.900857	2.52438	2.029879	2.084885	2.172806	2.196089	2.770329	1.856118	1.972363	2.534018	2.502709	2.328073	2.324126	2.261888	2.136186	3.072256	2.318441	2.974157	1.877403	2.17783	2.245813	1.971015	2.138147	2.045487	1.993952	1.92797	2.216845	1.882265	2.159343	2.025425	2.061338	2.150825	1.888911	2.238104	2.277409
RBP1	4.233822	4.104997	3.70897	3.681731	3.891891	3.76504	4.150295	4.262202	3.698453	4.157857	3.802556	4.033275	3.945159	4.095965	3.913009	4.223995	3.698174	4.098027	3.722671	4.003983	4.002556	3.769379	3.966438	4.064344	3.984968	3.933828	3.818277	4.331651	4.010737	3.943348	4.145298	4.096634	3.665386	3.730677	3.92216	4.02913	4.175815	3.625409	3.726596	3.833562	3.812877	3.877362	3.857551	3.998572	3.587224	3.284233	3.627974	3.659679	3.848345
TLR2	9.527531	9.969832	9.871122	9.8093	8.836168	9.768457	9.165882	8.964643	9.22987	9.638239	9.779468	10.361135	9.559851	9.316189	9.375837	9.771696	9.421166	10.52635	9.123405	9.723384	9.764975	9.438862	9.300098	9.515047	9.209897	9.694306	9.42842	9.545299	9.084752	9.857462	9.114535	9.502761	10.630076	9.948604	10.425559	10.5743	10.80015	9.595284	10.231434	9.867938	10.417605	10.467535	10.35456	10.284809	9.787139	10.156439	10.248755	9.819918	10.299999
SLC40A1	8.851033	8.670639	8.385063	8.619841	8.916534	9.089332	9.221589	8.956667	8.791373	9.139894	9.349651	9.260896	8.763433	9.172804	8.960549	9.091275	9.127478	9.422265	8.668123	8.619899	8.862689	8.849073	8.787716	8.578319	9.156119	8.68374	8.821185	8.377361	9.173844	9.036298	8.057451	8.55279	7.9741	8.097376	8.014938	8.17304	8.34498	8.390106	8.22255	7.987417	8.219159	8.186575	8.369435	7.803347	7.787654	8.186156	8.293667	8.139926	7.9733
PLAU	4.274758	3.76111	3.742972	3.691029	3.528988	3.920034	3.656229	4.089928	3.850239	3.760039	4.064616	3.876063	4.138509	3.726391	3.463242	3.471938	3.44849	4.039795	3.288256	3.920915	3.040963	3.90093	3.237743	4.277059	4.067615	4.245154	3.468471	3.714397	3.962706	4.272044	4.010682	3.50973	3.743197	3.658791	3.707175	4.044782	3.888538	3.656466	3.639237	3.497807	3.619682	3.512222	3.951508	3.543694	3.482557	3.416757	3.537525	3.740312	3.690259
IL1B	9.422441	9.106138	8.910568	9.143457	8.578333	9.915998	8.849156	8.042672	9.492466	8.446279	9.562603	8.52208	9.004694	8.59711	8.868061	9.651369	8.624984	9.250704	8.741359	9.308766	9.088344	8.64966	9.267269	8.801128	9.089052	9.273262	9.012291	9.127398	8.948067	10.034921	8.286523	8.813891	9.014179	9.25262	9.505515	9.969374	8.651918	9.257239	8.998962	9.21244	9.05006	9.789991	9.389747	9.405847	8.6879	8.503766	8.891111	9.046892	9.452756
PAEP	3.869559	3.186995	3.473365	2.943145	3.256802	3.675775	3.517387	3.591841	3.075421	3.059026	2.827063	3.32396	3.501725	2.688087	2.762627	3.419453	2.831457	3.613	3.216132	3.314337	3.399337	3.211358	3.478219	3.696459	3.558014	3.092291	3.545786	3.521928	3.405467	3.394694	3.299367	3.182987	2.986342	3.191311	3.268824	3.610308	3.790249	3.117891	3.313945	3.312649	2.976128	3.530802	3.167629	3.305261	3.110852	2.562706	3.245889	2.941041	3.206671
MUC5AC	4.784084	4.509214	4.312698	4.404956	4.745421	4.067918	4.179155	4.603215	4.352303	4.493449	4.594229	4.684958	4.520999	4.021893	4.032826	4.95044	4.044305	4.742826	4.909096	4.792258	4.41277	4.503831	4.237778	4.785785	4.565377	4.593488	4.718259	4.7206	4.602056	5.06046	4.398881	4.636545	4.189986	3.852737	4.159121	4.287129	4.563705	4.237063	3.96569	3.93824	4.227306	4.329603	4.199854	4.345114	4.188734	3.681745	3.979814	4.192473	4.335426
OBP2A	5.450956	4.755436	4.377913	4.720378	4.633463	4.616738	4.297493	4.866104	4.584727	4.780282	4.250369	4.479438	4.387363	4.470855	4.613075	4.989039	4.271366	5.037564	4.978479	4.775826	4.659502	4.57193	4.465692	4.941228	4.74062	4.583154	4.621596	5.094614	4.705557	5.074383	4.762814	4.94992	4.340237	4.404617	4.576508	4.675519	4.706394	4.469503	4.333652	4.383986	4.402971	4.501743	4.697237	4.654617	4.384205	4.037824	4.258235	4.30907	4.485408
PLTP	4.923505	3.737305	4.232203	4.33692	3.476492	4.284048	3.547416	4.166955	3.830471	4.674042	3.86089	3.965988	4.072113	3.699836	3.677362	3.83076	3.80913	3.92453	3.572582	4.87555	3.832945	4.005933	3.67412	4.978185	3.636807	4.067522	4.30603	4.442066	3.717234	4.18582	4.215507	4.039313	4.754224	4.449498	4.643799	4.736358	4.976215	4.748053	4.179521	4.789196	4.870446	4.765328	4.126975	4.556066	4.264441	4.567452	4.569763	4.730704	4.431004
MX1	8.807794	9.21064	9.472991	11.129987	9.025145	8.491067	8.096382	8.571728	9.120105	8.694673	8.327519	10.413384	9.322514	8.566745	8.197803	9.292775	8.616119	10.033087	8.899714	11.991034	8.584376	9.40473	8.731661	9.852983	8.273555	9.188253	8.573842	9.004129	9.799538	8.974976	8.512531	8.951731	9.284422	10.115729	10.849284	9.986074	9.964218	9.065079	8.6969	9.110779	9.045293	9.066015	9.029927	10.465445	9.464637	9.730621	9.71098	10.153332	9.44471
DDX58	8.434031	8.646646	9.091596	9.72874	8.532131	8.853422	8.688374	8.34378	8.593275	8.636357	8.676534	9.057063	7.446644	8.224481	8.544662	9.011155	8.945703	8.859977	7.256617	10.3379	8.835389	8.847681	8.787625	8.308883	8.422041	8.617994	8.657741	8.469825	8.856222	8.776114	8.268935	7.363885	8.609829	9.092479	8.015646	9.17612	8.65918	7.357102	8.54828	8.537216	8.545076	8.873427	8.464489	9.059571	8.466564	8.824984	8.886758	8.775595	8.79835
IFNL1	3.678263	3.750131	3.461564	3.143024	3.123321	3.238656	3.707743	3.801014	2.97796	3.298235	3.312249	3.148906	3.299809	3.036109	3.202621	3.921534	2.784571	3.417501	3.404885	3.427136	3.469497	3.381537	3.150449	3.573324	3.343575	3.756023	3.876925	3.588659	3.311761	3.979073	3.428873	3.672902	3.152562	3.937271	3.800152	3.59071	3.847591	3.501697	2.950333	4.0249	3.570769	3.792457	3.352665	4.07572	4.084343	2.928309	3.417844	4.164825	4.00731
IRF3	7.860829	7.406532	7.019423	7.311284	7.051663	7.247698	7.160758	7.441236	7.367874	7.897229	7.013058	7.313871	7.955972	7.844741	6.971956	7.83616	7.151762	7.433348	7.351093	7.434947	7.287068	7.615359	7.492059	8.048684	7.694811	7.947331	7.644198	7.653956	7.301019	7.329843	7.718677	7.612745	8.205867	8.214104	8.16553	8.274751	8.190435	7.952441	8.302214	8.331674	8.001038	8.282096	8.251111	8.58172	8.256169	8.381939	8.076203	8.8209	8.39649
LPA	2.780083	2.439697	2.319916	2.72739	3.059174	2.644392	2.615768	2.902738	2.302874	3.122597	2.941015	2.825289	2.761636	2.415869	2.593834	3.086738	2.748997	2.720441	2.762733	2.978044	2.232566	2.517749	2.961109	2.789395	2.834019	3.282318	3.302367	2.830036	2.749459	2.981736	2.96817	2.570807	2.603102	2.746524	2.868599	2.602762	2.909523	2.61791	2.772266	2.569011	2.564815	2.504701	2.476264	2.637629	2.708651	2.081774	2.712009	2.347138	2.377086
LBP	3.617854	3.658456	3.467403	3.617236	3.92539	3.510182	3.598647	3.394727	3.403029	3.767108	3.688474	4.152739	3.743167	3.970625	3.352062	4.176423	3.265445	3.845137	3.61394	3.896293	3.635889	3.594885	3.860141	3.959315	3.709126	3.879314	3.517374	3.559402	3.744987	4.108983	3.841596	3.433438	3.423391	3.604057	3.477465	3.966192	3.947438	3.464127	3.561813	3.403024	3.234079	3.363312	3.555848	3.638309	3.447479	3.346836	3.2129	3.620234	3.578527
RBP4	4.232935	3.608609	3.679347	3.897967	3.975476	3.471117	4.017168	4.071983	3.921913	4.277707	3.690903	4.088755	4.057863	3.886246	4.010381	4.44904	3.950819	4.152262	3.976813	4.319508	3.533879	3.617234	4.043986	4.153436	4.143793	4.371336	4.06181	4.681304	3.992885	4.438237	3.799405	4.003163	3.85618	3.807468	3.929479	3.902256	4.323105	3.960005	3.610823	3.78155	3.784647	3.95057	3.945946	3.844759	3.821356	3.594972	3.753975	3.927473	3.871895
NOX4	2.263031	2.819145	2.082953	2.225959	2.57479	3.246867	2.94453	2.46774	2.13476	2.48165	3.096845	2.311248	2.647861	2.537633	2.093999	2.862406	2.225559	2.555146	2.558239	2.260926	3.303722	2.319451	2.402354	2.838394	2.243548	2.459191	3.057565	2.307021	2.07314	2.676255	2.631544	2.269043	2.135193	2.08173	2.217762	2.326673	2.239335	2.122286	2.178474	2.103635	2.170778	2.330811	2.036357	2.082396	2.090181	2.145685	1.960196	1.998154	2.307628
LTF	8.733438	7.637782	4.742247	7.230231	8.734883	6.082707	5.484356	7.228704	7.276633	6.845326	7.290115	6.310991	9.118907	7.308521	6.642373	9.265466	4.619598	7.545133	4.445504	6.184845	7.231608	6.789614	5.884416	7.771598	6.588668	7.621289	7.08136	7.007889	5.189293	6.839487	4.879547	7.154844	9.229828	8.246315	8.083581	7.751194	8.875682	9.374952	5.64392	8.541673	7.842967	7.395318	10.106643	8.35754	7.629917	8.850406	7.683091	8.942584	7.734879
IFNB1	2.836877	2.48835	3.008447	2.745534	3.176746	3.801017	3.191146	2.751808	2.902127	2.765413	3.005949	2.738166	2.832932	2.193091	2.422038	2.592142	2.701483	2.670957	2.768613	2.745534	2.366367	3.385449	2.783056	2.688724	2.835052	3.468048	2.352709	3.123371	2.956184	3.120799	2.878013	3.026325	2.827712	2.593194	2.887697	2.961527	3.041126	2.636032	2.71912	2.534789	2.90165	2.480115	2.488214	2.767585	2.529413	2.360688	2.707184	2.571037	2.575473
RBP5	5.602474	5.478814	5.207387	4.626472	5.091217	5.489101	4.9571	5.589359	5.438507	4.996464	5.049984	5.398682	4.98562	4.949373	4.984266	5.317028	4.762117	5.348956	5.255808	5.203973	4.948687	5.026543	4.940522	5.088217	4.715597	5.685844	5.035028	5.455896	5.33517	5.358506	5.166606	5.272824	5.126779	5.256603	4.974399	5.411942	5.830962	5.079621	5.0528	5.004894	4.994818	5.127969	5.204795	5.542709	4.895105	4.635131	4.862449	5.045775	5.210816
FABP7	3.566045	3.667275	2.722316	3.232449	3.387702	3.187587	3.094383	2.93974	3.059495	2.948928	3.064101	2.693085	3.265802	2.936035	3.05516	3.605195	3.009535	3.230007	2.937285	3.437172	3.04475	2.676343	3.170796	3.157572	2.768335	3.588609	3.404807	3.475978	2.8271	3.348003	3.9668	3.215458	2.707645	2.800337	2.83177	2.769265	2.999449	2.808842	2.773819	2.773063	2.827884	2.754631	2.736129	2.936672	2.576758	2.656025	2.668368	2.601903	2.802479
FABP5	6.399334	5.889892	6.95079	6.142851	6.06944	6.790554	6.966155	5.37951	6.725107	5.887693	6.407581	5.826976	5.53197	5.752724	6.559791	6.165463	6.586925	5.843971	6.78922	5.683816	5.336978	6.421146	6.317134	5.797026	6.572894	5.403522	5.456366	5.998337	5.741814	5.860529	6.126999	6.099944	6.575501	6.563635	6.361855	6.386043	6.628614	6.490259	6.362613	6.416452	6.316717	6.683802	6.576847	6.356828	6.717197	6.748043	6.971191	7.086236	6.594864
FABP3	6.274554	6.018225	5.913089	6.182227	5.970762	5.697599	6.208694	6.509463	5.94094	6.32389	6.007755	5.890695	6.810084	6.398434	6.17153	5.846272	5.876039	6.048036	6.755476	6.176325	5.691013	6.269577	6.141384	6.597444	6.044035	6.417774	6.339791	6.439803	5.956807	6.221825	6.093754	6.461682	5.686231	5.937856	5.789359	5.734382	5.868073	5.729564	5.457776	5.812102	5.904979	5.804862	5.790727	6.157936	5.874601	5.744099	5.658667	5.999134	6.045011
FABP2	5.711765	5.909298	5.163005	5.091347	5.642253	5.961778	5.93678	5.53365	5.553087	5.723135	6.082108	5.772236	6.319881	5.268042	5.690189	6.141936	5.418875	5.719695	6.219065	5.430957	5.657151	5.685344	5.801194	5.922954	5.410778	6.040203	5.931533	5.60745	5.209917	6.582056	6.126999	5.849906	4.913029	5.072288	5.23791	5.253475	5.086448	5.283197	5.059765	5.323787	5.139898	5.396001	5.259161	5.214353	5.038093	4.970156	5.095681	5.182671	5.251079
FABP4	3.494868	3.554294	3.046963	3.115378	3.464316	3.220458	3.9023	3.220245	3.149035	3.489404	3.505711	3.202593	3.340251	3.387897	3.348457	3.552208	3.022629	3.43969	3.38535	3.329627	3.505727	3.320211	2.961815	3.717132	3.027733	3.420903	3.455897	3.490448	3.197434	4.051865	3.322011	3.855324	3.112991	3.013923	3.203407	3.12755	3.077483	3.116431	3.244834	2.951407	2.974181	3.117843	2.968732	3.161598	2.913894	2.887189	2.900849	3.095238	3.053361
R3HDML	2.791434	3.653352	2.73793	3.010441	4.019347	2.523945	2.681021	3.09669	3.228741	3.244693	3.349207	3.362889	3.566245	3.066028	3.206385	3.371096	2.758413	2.892939	2.823013	2.892939	2.847592	3.011749	3.103059	2.948041	3.437417	2.848958	3.060012	3.46714	3.037627	3.39375	3.301249	3.078258	2.758854	2.949907	3.416871	3.162539	3.325444	3.040839	2.92147	2.820314	2.724147	3.080024	2.715133	2.911127	2.828695	2.731896	2.951761	2.820341	3.195888
BPIFA3	2.777992	2.40897	2.464498	2.747144	3.248717	2.807591	2.832361	3.025812	2.737394	2.814889	2.687048	2.668676	3.150367	2.2381	2.734922	2.730355	2.665622	2.687197	2.966667	3.106353	2.932715	2.562081	2.650335	2.763825	2.857245	2.806495	2.710555	2.919165	2.601734	3.176402	3.188895	3.174637	2.395026	2.636478	2.683764	2.510739	2.698297	2.593095	2.469007	2.339139	2.616298	2.828211	2.637973	2.625098	2.41467	2.269353	2.268525	2.519619	2.736693
BPIFB1	4.591528	4.488119	4.388071	4.241639	4.07392	4.060794	4.205904	4.419152	4.359079	4.580457	4.063013	4.664696	4.496592	4.251557	4.387948	4.907305	4.133851	4.41017	4.046414	5.024224	4.277457	4.088133	4.745836	4.360753	4.124294	4.511418	3.979167	4.352926	4.396973	4.968477	4.017206	4.341467	4.262807	4.324567	4.261094	4.428846	4.64616	3.950174	4.223262	4.042419	3.931632	4.484041	4.14619	4.411533	4.043222	4.099577	4.031638	4.233961	4.067384
OASL	7.761987	7.429612	7.802728	9.368807	7.511773	7.036625	7.439815	6.875398	7.771272	7.699906	7.039081	8.358794	7.731043	6.851049	7.383255	8.256111	6.992946	8.448994	6.944524	10.849984	7.142619	7.685581	7.768014	7.896928	7.715982	8.144094	7.261827	7.262899	8.022433	7.963769	7.451952	8.074768	7.299947	8.728933	8.84648	8.813458	7.92733	7.090119	7.605234	7.90143	7.071445	8.260671	7.723441	9.443984	7.470219	8.188944	7.506173	8.682396	8.274224
CRABP2	5.649433	5.753145	5.062289	5.027974	5.32634	4.489327	5.531972	5.904768	5.33325	5.807424	5.383364	5.779763	5.267876	5.584543	5.519743	4.850132	4.768798	5.432149	5.565671	5.852899	5.40485	5.959599	5.335304	5.341109	5.343895	5.096625	5.376755	5.584936	5.448183	5.860529	5.4532	5.785491	5.381187	5.48879	5.55864	5.873242	6.288372	5.317786	5.664244	5.662299	5.435903	5.698403	5.708784	5.642116	5.534617	5.443037	5.381889	5.505664	5.983821
CRABP1	3.935436	3.374125	3.299946	3.443198	3.401624	3.140217	3.937734	3.913158	3.431026	3.626494	3.353057	3.332491	3.250171	3.157307	3.116573	3.978951	3.311174	3.578765	3.88066	3.657984	3.605753	3.320731	3.374422	3.777561	3.37674	3.744461	3.682508	3.685369	3.64772	3.999337	3.885463	3.679429	3.510248	3.390931	3.197826	3.57583	3.498099	3.439483	3.29365	3.302974	3.341093	3.238996	3.286118	3.382091	3.334441	3.061286	3.124481	3.45668	3.440685
RBP7	9.541824	9.182635	8.489205	8.718094	8.441422	9.243525	9.336524	9.337516	9.152904	9.558698	9.595731	8.929278	9.542058	9.045806	8.321894	9.194219	8.499229	9.939462	8.329176	9.013055	9.750918	8.57746	8.461255	9.60625	9.464189	9.98662	8.78157	8.830527	8.270443	9.358787	7.8496	9.196766	9.541349	9.633062	10.190526	10.447179	10.430469	9.698332	9.769068	9.452133	9.859234	9.998181	10.515903	9.93169	9.591338	9.897066	9.643819	10.316117	9.943796
DUOX1	4.063658	3.889953	3.762246	3.63035	3.914214	3.997566	3.854297	3.849541	3.737691	3.659702	4.187843	3.750743	4.033031	3.716692	3.995822	4.127669	3.718598	3.826911	3.808859	4.038674	3.983326	3.943658	3.594122	4.106699	4.020115	4.004242	3.886435	4.199278	3.765203	4.017749	4.559653	3.970634	3.321699	3.661741	3.939635	3.681571	4.026591	3.731564	3.434329	3.519986	3.557405	3.594552	3.837055	3.669801	3.681032	3.41031	3.546595	3.467768	3.765265
OBP2B	5.07452	4.593619	4.543331	4.525578	5.150813	4.662544	4.971757	4.991297	4.80068	5.076961	4.442584	4.512766	4.50486	4.496234	4.64345	5.737388	4.166811	5.082912	4.714569	5.059627	5.136351	5.115788	4.815403	4.749424	4.839114	5.028941	4.461143	5.758605	5.07666	5.337842	4.892162	4.740925	4.438448	4.54638	4.986435	4.934153	4.674649	4.573361	4.643961	4.332713	4.534893	4.565038	4.600638	4.744564	4.432983	4.062814	4.401069	4.500258	4.956716
RBP2	6.481359	5.822925	5.553479	5.465096	6.265641	5.376887	5.700458	5.929604	5.498096	5.725107	5.76046	5.419636	6.192762	5.615887	5.539749	6.418894	5.409654	5.532639	6.450241	6.305471	4.915906	6.280886	6.227556	6.189683	5.619106	6.085052	5.664717	6.023059	5.857109	6.097403	6.228608	6.078692	4.89387	5.032154	5.012525	5.371787	5.380307	5.192718	5.088081	4.916987	4.925918	4.900572	5.025265	4.997938	5.078996	4.639238	4.555747	5.299621	5.273584
LCN15	4.655979	3.808896	3.803657	4.28956	4.487311	3.451798	4.028373	3.730123	4.195038	4.349825	3.409983	4.292138	4.255024	4.15954	4.027502	4.578827	4.076125	4.20069	4.211241	4.309151	3.851709	3.935	3.735502	4.574527	4.127539	4.120729	3.318833	4.267268	4.066354	4.500175	4.104389	4.227305	3.856234	3.815509	4.136943	4.001075	4.670025	4.075037	3.783539	3.492666	4.1587	4.052909	3.639322	4.342724	3.493395	3.580098	3.442587	3.950299	4.099096
CETP	5.314079	3.111742	3.475669	3.611253	4.336456	4.573245	4.016088	4.486086	4.354764	4.694524	4.078721	4.15057	4.575397	4.434731	3.540009	4.597618	3.957465	4.186631	3.461002	4.577505	4.581929	4.595172	3.945812	4.334684	4.33728	4.703051	4.46509	4.545319	4.429939	3.918571	4.347794	4.249298	3.947127	4.59204	4.700989	5.007414	4.77807	4.556892	4.574234	4.012088	4.596767	4.629445	4.413744	4.304287	4.51958	4.399083	4.643946	4.842185	4.430459
BPIFA1	3.571678	2.619573	2.990018	2.747781	3.116838	4.171982	3.142434	2.997506	3.326817	2.85432	3.566761	2.999208	2.584651	2.898228	3.200005	3.460212	2.632314	2.901504	3.108809	3.745494	3.543952	3.27454	3.08045	3.688502	2.856371	3.168688	2.635424	3.578824	3.52717	3.979242	3.477986	2.668942	2.836255	2.800197	2.971758	3.211792	3.64714	2.861997	2.983377	2.547944	2.971362	2.979886	2.771958	2.776608	2.91402	2.794142	2.532228	3.104777	3.305415
LCNL1	4.305784	4.210806	4.055303	4.166706	4.361899	4.260912	4.231948	4.196292	4.251482	4.48235	4.140253	4.411548	4.339015	4.140048	4.439553	4.189558	3.740716	3.935272	3.91097	4.496198	4.210011	4.332458	3.825563	4.74692	4.083051	4.143898	4.199637	4.482478	4.257431	4.305559	4.224278	4.292682	4.169012	4.039562	4.310463	4.530809	4.342911	4.33219	4.097187	3.948967	4.127118	4.267663	4.251601	4.362565	4.294967	4.075903	3.991347	4.475249	4.211769
C8G	4.38858	3.956004	4.230824	4.063368	4.598019	3.687827	4.506172	4.300229	4.597235	4.493864	3.514368	4.706753	4.164507	4.959945	4.282342	4.127841	3.355973	3.806049	4.098352	4.365409	4.16685	4.093837	4.104407	4.639967	4.386846	3.817098	4.289249	4.068077	4.596402	4.445539	4.452439	4.172632	4.12129	4.302696	4.231112	4.648009	4.470806	4.04386	3.961587	4.173289	4.118697	4.109472	4.272912	4.605342	4.276489	4.372347	4.291926	4.602648	4.086384
SPAG11A	4.676034	4.675616	4.082812	4.347651	4.488581	4.64919	4.615424	4.414416	4.583629	4.392455	4.626165	4.780773	4.39701	3.492637	4.504613	4.850132	4.146369	4.179746	4.434502	4.502387	4.610716	4.264184	4.367379	4.737425	4.394483	5.168676	4.722945	4.611235	4.26675	5.071409	4.397403	4.784741	4.238948	4.391553	4.301459	4.318428	4.737666	4.279527	4.285104	4.460506	4.4102	4.574402	4.116103	4.647216	4.005	3.430964	4.123676	4.247997	4.422213
PI15	2.251309	2.200746	2.219255	2.687737	2.495661	2.12155	2.497405	2.254192	2.222904	2.442728	2.59234	2.321431	2.619452	2.606498	2.389817	2.461691	2.206039	2.825979	2.311002	2.656056	3.133765	2.203584	2.299979	2.572007	2.177974	2.337647	2.549342	2.315779	2.545587	2.800164	2.293227	2.912125	2.204905	2.203696	2.355201	2.266124	2.632564	2.048043	2.081996	2.38468	2.234039	2.346045	2.177476	2.083177	2.140888	2.246667	2.063168	2.04114	2.25151
NOX1	4.059119	3.91072	3.772626	3.685329	3.942259	4.059011	3.930331	3.886326	4.035357	3.918065	3.939065	3.79635	3.757852	3.666028	3.747423	4.31849	3.585081	3.946675	3.959867	4.287113	3.795672	3.697296	3.726717	4.208567	3.81712	4.127594	3.725205	4.016053	3.959703	3.978977	4.301003	3.967454	3.677421	3.614142	3.794399	3.79432	3.956229	3.575272	3.65843	3.634411	3.569564	3.57867	3.740877	3.685391	3.570411	3.49012	3.538694	3.762212	3.61204
PMP2	2.408042	2.972273	2.243333	2.460741	2.530436	2.841315	2.512914	2.262387	2.221055	2.242374	2.30474	2.006467	2.286505	2.748375	2.502202	2.91812	2.500621	2.830208	2.658798	2.377165	2.285093	2.355125	2.482555	2.469983	2.332042	2.681266	2.427688	2.328556	2.272077	2.914168	2.638497	2.574868	2.120122	2.149863	2.441109	2.359369	2.386094	2.231648	2.456839	2.316273	2.225071	2.331673	2.376334	2.311353	2.22569	2.301269	2.230421	2.256427	2.210568
APOD	4.467051	3.761879	3.802782	4.258646	4.486969	4.595241	3.559681	4.267836	4.620242	4.031333	4.354792	4.260222	4.188417	4.361553	3.959535	4.460492	3.906458	4.246772	4.346427	4.579747	4.502181	4.467589	3.749565	4.513435	3.611376	4.318215	4.114663	5.007396	4.22536	4.52708	5.092596	4.208103	4.160393	3.428496	4.520649	4.16514	4.108922	3.843703	3.772553	3.513635	3.725138	3.885371	3.834871	4.410505	4.034016	3.721275	4.008925	3.806046	3.836038
ORM1	7.225953	8.776533	6.6719	5.380314	6.322815	7.751861	9.577793	8.935636	9.050151	8.074479	9.250631	8.37387	8.507416	6.785463	6.215617	8.117755	6.300738	9.101939	7.70119	7.170074	8.295368	6.04789	7.110549	7.053786	8.069117	7.795049	6.744235	8.870827	7.74587	8.747388	8.08877	5.554678	6.88897	8.163705	9.256316	9.319026	5.606506	7.837017	7.990772	7.444489	7.834755	8.481385	9.249639	7.038527	7.378601	6.146398	6.520405	7.339232	7.068813
TNF	6.634502	6.540118	6.898301	6.286576	6.382185	6.513862	5.105224	6.304627	6.759261	6.534735	6.058746	6.475225	6.475769	6.096112	6.375175	6.545706	6.395402	6.403628	6.54245	6.771639	6.535783	6.13346	6.239778	6.09367	6.761392	6.530136	6.437134	5.859656	6.25427	6.79406	5.9027	6.116497	6.915892	6.415807	6.428416	6.532309	6.73067	6.600375	6.420303	6.792943	6.883255	6.879275	6.521731	7.051461	6.454025	7.112529	6.855061	6.482952	6.827364
CTSG	4.330751	4.288793	3.811795	4.695508	6.002552	3.850155	3.763525	4.829552	4.640489	4.645016	4.366361	5.013209	5.709823	4.618069	4.071155	5.795399	3.502313	4.537359	4.376318	4.729443	4.016832	4.392458	4.098772	4.863249	4.45758	3.689431	3.804786	4.930955	4.490094	3.667111	3.789804	4.98364	5.182948	3.954082	4.251312	4.991447	5.525423	4.719955	3.920389	4.816757	4.128847	4.560267	5.252719	5.218772	3.524905	4.805088	4.520214	5.210011	3.907756
PRTN3	3.898753	3.288223	3.099865	3.014782	3.505846	2.965334	2.87887	3.475548	3.934961	3.376057	2.952196	3.4972	3.420573	2.876973	3.672286	4.160212	2.784597	3.322858	3.545779	3.704349	3.138218	4.18101	3.916234	4.400905	3.368099	3.29762	2.740749	3.439454	3.734002	4.37784	2.947691	3.658724	2.98136	3.28512	3.26014	3.349933	3.027151	3.192081	2.838396	2.475944	2.78112	3.13886	3.047729	3.191295	2.78035	2.723748	2.72035	3.365897	2.979055
MAPK1	8.445664	8.362886	8.066795	8.036068	8.1833	8.288192	8.439947	7.909214	8.272142	8.260364	8.402725	8.305924	8.158911	8.058986	8.002912	8.401392	7.99306	8.562983	7.708178	8.074231	8.113494	8.131165	8.174394	8.134287	8.380989	8.361532	8.188788	8.005404	8.135727	8.429399	7.719595	8.131541	8.440645	8.371433	8.646151	8.768697	8.312542	8.378163	8.542276	8.396545	8.3674	8.534823	8.626058	8.442575	8.15182	8.29616	8.314438	8.328952	8.482274
PML	5.405215	5.049497	5.174331	5.543129	5.125716	4.74421	4.672088	4.88569	5.167032	5.40319	4.645121	5.244377	5.060378	5.055319	4.619006	5.520512	5.040851	5.321132	5.041791	6.034681	4.814422	4.997435	5.160426	5.25859	5.216821	5.43832	5.043476	5.130825	4.879839	5.146981	5.165578	5.280058	5.276785	5.39353	5.593341	5.786061	5.257221	5.004042	5.289764	5.243666	5.095482	5.238388	5.370159	5.753016	5.317077	5.402072	5.21367	5.592553	5.407491
AEN	7.292598	7.326999	7.763576	7.411292	7.657295	7.437663	7.816141	7.929387	7.589427	7.450767	7.217403	7.263716	7.318877	7.725623	7.684022	7.108309	7.858093	6.966508	8.025183	7.334129	7.55034	7.932339	7.591008	8.115345	7.294016	7.219796	7.726216	7.476482	7.210776	7.53918	8.291409	7.920826	7.500142	7.656448	7.573058	7.484869	7.600564	7.760485	7.795934	8.066193	7.705316	7.333544	7.618404	7.862065	7.598457	8.0867	7.35896	7.826365	7.675117
CYBB	7.105781	6.877388	8.01947	7.390117	7.333942	7.549522	7.230825	7.132347	7.013535	7.346242	7.19677	7.43398	6.942284	7.182394	7.657854	6.294461	7.660335	7.502831	7.320166	7.387367	7.772415	7.609525	6.9249	7.153634	6.645717	7.225804	7.115131	7.067899	6.66016	7.223497	6.773558	7.334293	7.87416	7.693769	7.877512	7.834862	7.932642	7.399884	7.175038	7.795316	7.796055	7.533192	7.729662	7.83298	7.827341	7.885741	8.07241	7.635018	7.501642
BPIFA2	4.563862	3.967222	3.992779	3.671386	4.171333	3.829686	3.463911	3.974717	3.822874	4.048552	3.954586	3.952981	4.162358	3.91781	3.738515	3.980808	3.71483	3.999433	3.864976	4.020976	3.549727	3.790984	3.754799	4.052701	3.617954	4.30972	4.07568	4.090556	3.990171	4.000838	4.396443	3.712198	3.77373	3.58092	4.08924	3.859087	4.459824	3.647198	4.030366	3.441889	3.772599	3.833758	3.673587	3.96417	3.810022	3.516154	3.630132	3.528733	3.951342
ISG20	8.802867	8.286981	8.030149	8.707461	7.910341	8.223437	8.134106	8.271978	8.69751	8.645006	8.140037	8.516227	9.138447	8.779373	8.125256	8.483958	7.9186	8.574156	8.093227	9.532191	7.901951	8.299759	7.754595	8.442862	8.626902	9.016089	8.391971	8.715463	8.343622	8.803357	8.5716	8.254808	9.713729	10.067439	10.0935	10.051105	9.630244	9.676074	9.265956	10.03182	9.764281	9.677353	9.631238	10.100339	9.494851	9.836926	9.646113	10.249733	9.851923
ISG20L2	5.609602	5.577857	5.634975	5.778475	5.316247	5.708933	5.561337	5.510436	5.762496	5.379025	5.641672	5.546962	5.305634	5.754564	5.651456	5.409963	5.653869	5.714805	5.206159	5.900518	5.519993	5.503539	5.300327	5.60981	5.513287	5.699097	5.671319	5.400447	5.448168	5.509344	5.471915	5.627495	5.645124	5.644467	5.945247	5.730571	5.501093	5.452119	5.548182	5.887124	5.608529	5.810828	5.986333	5.81761	5.543971	5.842294	5.600472	5.673987	5.752023
NOX5	3.62607	3.172482	3.075803	3.186689	3.287312	3.024298	3.000434	3.106139	3.066274	3.359127	3.050649	3.141744	3.500103	3.070978	3.001261	3.688244	3.2523	3.643401	3.3368	3.323551	3.248465	3.120676	3.306664	3.811954	3.128552	3.300334	3.069731	3.329225	3.174778	3.806637	3.426181	3.388568	2.766621	2.779622	3.057112	2.995336	3.183403	2.98642	2.91899	3.009146	2.863831	2.894309	3.013224	2.941824	3.001144	2.658182	2.774549	2.967567	3.152187
NOX3	2.876657	2.464882	1.994717	2.719753	2.203746	2.48599	2.299506	1.755817	2.059812	2.357088	2.040912	2.25311	1.935625	1.979617	2.353714	2.220114	2.04518	2.070488	2.923383	2.569327	1.872337	2.126116	1.79547	2.845643	2.56091	2.499853	2.982999	2.158776	2.119014	2.302931	2.143176	2.5667	2.274777	2.263353	2.03638	2.063088	2.214974	2.077445	1.997519	1.974629	2.200017	2.059439	2.420273	2.304311	1.939266	1.842306	2.075716	2.21937	2.112901
DUOX2	3.064463	3.200121	2.747471	3.41582	2.587678	2.784966	3.236984	3.455283	3.431084	3.18031	2.984829	3.210569	2.615585	3.073905	3.579636	3.19388	3.02029	2.985762	3.327187	3.003187	2.973718	2.86991	2.598879	3.397811	2.71107	3.350554	3.842042	2.828432	2.951483	3.496144	3.290859	3.085558	2.894911	2.854107	3.038432	3.380275	3.06144	2.850283	2.868718	2.533427	3.020468	2.839164	2.933468	3.050191	2.573976	3.086061	2.895095	3.45489	2.82235
TLR3	3.340609	3.343113	4.517289	3.073275	3.762528	3.552375	4.663606	2.904801	3.555246	3.567055	3.587621	3.74014	3.085606	3.587802	3.96396	2.813144	2.714164	3.688463	3.6165	4.093944	3.814638	4.340037	4.269856	3.476272	3.873106	3.789763	3.139016	3.523702	3.648038	3.662561	3.044445	3.829668	3.6163	3.239067	3.128042	3.251382	3.260592	2.926856	3.201901	3.40126	2.981536	3.395148	2.975187	2.972445	3.378687	4.192734	3.613359	3.674695	3.197519
TFRC	5.395263	5.459289	5.725638	5.499604	5.59071	5.722649	5.650809	5.454866	5.296048	5.711895	5.507114	5.458747	5.269827	5.129301	5.815436	5.243893	5.602974	5.295208	5.547354	5.464971	5.462579	5.634785	5.476378	5.478483	5.376291	5.212657	5.592761	5.494891	5.607799	5.968363	5.286523	5.255595	5.74777	5.928855	5.689817	5.480246	5.668182	5.805538	5.560212	5.5641	5.799584	5.843355	5.555976	5.635986	5.775525	6.024088	5.813171	5.64932	5.630144
IFIH1	4.802399	5.361391	6.359505	6.521743	5.247384	5.582386	5.142812	5.157664	5.091868	4.455253	5.301593	5.871191	5.249401	4.551238	5.472338	4.478128	5.956879	5.202427	4.981748	7.08946	5.466265	5.472743	5.057587	4.345595	4.657369	4.489018	5.502824	4.569754	4.824975	4.949024	4.37249	4.659717	5.663627	5.873771	5.947472	5.832716	5.340301	5.432388	5.585433	5.333782	5.575961	5.449715	4.942981	5.540194	5.661643	5.747361	5.922631	5.22914	5.06007
LRP1	5.142467	4.987956	4.461811	4.508797	4.818345	4.610189	4.593771	4.925231	4.697211	4.729979	4.890785	4.585956	5.03472	4.672317	4.326273	4.880444	4.447821	4.677375	4.644039	4.669441	4.798245	4.564107	4.600764	5.363481	4.96321	5.398721	4.859122	4.9494	4.755906	4.961648	4.921509	5.010227	5.314542	4.970977	5.224742	5.236277	5.267376	4.914549	5.264028	4.8641	5.084403	4.956824	4.897588	5.01102	4.939541	4.400778	4.755715	4.842212	5.118098
TRIM5	6.177354	6.975374	7.396792	8.171449	7.397645	6.809253	6.559563	7.566003	6.65644	6.218001	7.037623	7.600305	6.485896	6.881169	7.490135	7.434348	7.457135	6.527327	6.651146	8.284853	6.125586	7.05299	6.757814	6.660164	7.281411	6.520495	6.808793	7.054074	6.781975	6.223104	7.18393	6.952091	6.290474	6.107626	6.526943	6.786526	6.534242	6.040726	6.450244	6.360209	6.914651	6.6527	6.625708	6.800213	6.38374	6.615825	6.645561	6.363402	6.415456
IDO1	4.381767	3.265205	4.938496	5.583155	4.338558	3.833181	2.509286	3.600473	4.691357	4.808024	2.740177	4.044556	5.404119	3.322412	4.853202	4.688682	3.629111	3.843314	3.90416	5.506825	4.282024	4.376423	4.027891	3.529949	3.712618	3.509044	4.718718	3.390682	3.457751	3.837571	3.40172	3.277111	4.324801	5.879428	4.557537	5.183821	4.463816	4.197817	3.574601	4.2661	3.801931	3.356742	3.804584	4.659387	5.329757	4.351714	5.415821	4.567515	4.647264
GDF15	4.739249	4.366441	4.315886	4.687707	4.676519	4.319259	4.446112	4.720254	4.534873	4.685156	4.258626	4.721582	4.698191	4.313258	4.450138	5.196964	4.152129	4.80162	4.615254	4.803137	4.617839	4.552435	4.669999	5.036212	4.791352	4.689505	4.461927	5.25113	4.684447	4.859685	4.704016	4.876289	4.426204	4.413332	4.613431	4.451823	4.826467	4.431733	4.364326	4.244073	4.355705	4.489994	4.353325	4.566384	4.50998	4.136987	4.230613	4.255031	4.691871
NEDD4	3.323533	4.081884	3.769688	3.662394	4.192445	4.351858	3.69036	3.425269	3.246705	2.780991	3.738816	4.025083	3.641024	4.05214	3.406952	3.495029	3.528741	4.04552	4.286272	3.679395	4.065801	3.098552	3.937153	3.929883	3.838473	3.756174	3.699402	3.702471	3.778632	4.099339	3.38713	3.414041	3.775631	3.635858	4.303757	4.201046	3.72774	3.902181	4.008081	3.589067	3.846477	3.654277	3.729958	4.180667	3.964017	5.18466	3.816473	4.961227	3.577781
ADIPOQ	3.799046	2.887714	2.185958	2.478551	2.763985	2.993726	3.418126	3.053642	2.94007	2.638159	3.146357	2.472163	2.68175	2.639266	2.506589	2.82551	2.663618	2.317498	2.775993	2.928137	2.536809	2.771436	2.197499	2.869191	2.667613	2.629202	2.824325	2.55342	2.984491	3.609936	2.189408	2.50695	2.246366	2.14802	2.253685	2.224157	2.332706	2.35053	2.261096	2.420535	2.33233	2.427181	2.043355	2.569057	2.340713	2.415525	2.058672	2.305034	2.683962
STAT3	8.429651	8.90608	8.916765	8.896185	8.864828	9.009214	9.02733	8.548327	9.331603	8.233699	9.194705	9.171728	8.283086	8.841231	9.086659	9.076899	9.00335	9.443277	8.584173	8.577242	8.606084	8.791835	8.725429	8.963169	8.913973	8.896471	8.586792	8.687795	8.650022	8.997015	8.937879	9.071917	8.676322	8.817521	9.147142	9.316339	8.450535	8.654089	8.578106	8.553314	8.671243	8.838557	8.887961	8.904457	8.358068	8.096784	8.426796	8.513281	8.871087
STAT1	8.536662	8.579934	9.604184	9.697069	8.864247	8.983201	8.595857	9.026228	9.21705	9.007646	8.686973	9.418413	9.233007	8.560269	9.509351	9.219317	9.882455	9.430241	8.720594	10.244495	9.11527	9.402319	8.922181	8.824404	8.996347	8.726905	8.706823	8.573913	8.883868	8.557236	8.966651	8.866553	9.047038	9.581805	9.629417	10.169863	9.112922	8.987718	8.702741	9.020608	9.023585	9.212108	8.908241	9.794202	9.456184	9.247945	9.492901	9.253108	9.069314
IFNL2	3.195206	3.258991	2.81301	3.157359	2.761955	3.693128	2.942779	3.278235	3.180101	2.755064	3.313226	3.01253	2.665358	3.63305	3.015863	3.459869	3.138645	3.47122	2.735124	2.759692	3.228796	2.687918	2.909377	3.252848	3.064929	3.231916	3.427549	2.913866	2.920347	3.751827	3.333537	3.209181	2.800752	2.57326	2.756894	2.958026	2.743744	2.797933	2.591204	2.971522	2.873413	2.852408	2.43743	2.751993	2.514354	2.54601	2.50277	2.524143	3.007897
SOCS3	6.775989	6.230333	6.029083	6.353403	6.324604	6.623026	6.132687	6.357166	6.421246	6.302318	6.504056	6.313185	6.262622	6.075087	6.435766	7.169716	6.09637	6.341385	6.571112	6.591768	6.186869	6.180973	6.350393	6.67611	6.458345	6.365947	6.477763	6.416547	6.611696	7.394231	6.288818	6.1718	6.150117	6.256651	6.665217	6.64283	6.265419	6.230398	6.164344	6.173668	6.239161	6.685397	6.437281	6.210233	5.973741	5.775939	6.074305	6.083409	6.42455
SEMG1	4.084976	3.888007	2.619439	3.311736	3.780858	3.211499	3.638967	3.515718	2.832629	2.545297	3.037227	3.927061	3.790114	3.476757	3.215005	4.682776	3.431867	3.394149	2.82077	3.226675	2.897087	3.09064	3.416186	2.983055	3.880818	3.412223	3.43213	4.056935	2.956961	3.865563	3.361608	3.107386	3.269667	3.139841	3.924657	3.389068	3.478367	2.419081	3.133713	3.325371	3.498617	3.981876	3.43464	3.437325	3.719203	3.443979	4.325448	2.599391	3.506657
TNFSF10	9.353252	10.050803	10.1247	10.36989	9.637968	9.987617	9.7792	9.804136	9.932545	10.137912	9.889993	10.349767	10.135846	9.944292	9.709274	9.936081	10.10299	10.358174	9.249705	11.147486	10.2579	9.811527	9.722504	9.411743	10.104602	9.919911	9.472156	9.849189	10.178018	9.993667	8.616548	9.203977	10.06636	10.029826	10.362272	10.382241	10.081095	10.008175	9.812683	9.7007	9.958902	10.091085	10.054849	9.959371	9.893195	9.911282	10.317608	9.97686	9.94266
CCL20	4.369845	3.985339	5.353776	4.207503	4.68959	4.527813	4.325838	3.797985	4.472464	3.479415	4.99383	4.295993	4.283428	3.735086	3.949854	4.301164	4.67075	4.469031	4.665767	4.987928	4.628482	4.496768	4.14632	4.580797	3.991275	4.416873	4.058271	4.517183	4.602751	4.84572	4.438794	3.427745	3.669074	4.389248	3.928609	3.738058	4.147196	4.084087	3.779631	3.678332	4.058627	4.031169	4.378326	4.050674	3.980856	4.272287	4.574314	3.358586	4.124072
SOCS1	5.987678	5.500116	5.354072	5.754333	5.736849	5.144879	5.474971	5.705187	5.601072	5.530622	5.60208	5.299785	5.207934	5.318632	5.876343	6.182561	5.498856	5.551198	5.660337	6.362974	5.29	5.214003	5.748719	5.502056	5.721445	5.826	5.6178	5.77422	5.584826	5.478648	5.463402	5.204299	5.392783	5.502409	5.669235	5.794077	5.616519	5.330675	5.351545	5.542857	5.33799	5.400845	5.400719	5.56078	5.380097	5.217763	5.270864	5.584462	5.511282
RNASEL	8.267868	8.442356	8.425097	8.747376	8.274198	8.45921	8.520709	8.309902	8.86803	8.781899	8.641204	8.720009	8.723073	8.34282	8.42	8.803957	8.613298	9.118259	8.005723	8.99673	8.622162	8.477157	8.662622	8.424741	8.830806	8.569791	8.115831	8.738793	8.621166	8.784149	7.661267	8.044601	8.161383	8.31239	8.657485	8.7659	8.155949	8.265548	8.497209	8.044383	8.147575	8.312405	8.717515	8.519718	7.89575	8.210615	8.20541	8.274433	8.197499
IRF1	9.590247	9.526014	9.52708	9.585229	9.483629	9.419403	9.40487	9.279515	9.578804	9.526134	9.485062	9.378241	9.763561	9.289488	9.675931	9.791241	9.896485	9.898699	9.027552	10.067391	9.372849	9.31972	9.443999	9.223732	9.562962	9.632191	9.261891	9.264827	9.389912	9.608572	9.202127	9.571128	10.043787	10.257734	10.349142	10.897749	9.836918	9.929772	10.04795	9.801373	9.797808	10.046854	9.902781	10.301073	9.919155	9.796927	10.06341	10.274947	10.116868
IL15	4.056023	3.572486	5.256281	5.041587	4.169529	5.088254	4.585197	3.253084	3.43219	3.612818	4.083941	5.465395	4.293529	3.581902	4.559791	3.325143	5.353508	3.66461	4.077523	5.324829	5.237691	5.120213	4.979589	4.343414	3.883712	3.238869	3.674567	3.672179	4.249576	3.229575	3.036066	3.689424	4.527573	5.148187	4.892062	5.037109	3.973996	5.024888	5.342753	5.178634	5.347434	5.183993	4.631243	4.846079	5.173272	5.926669	6.075186	4.895126	4.629652
APOBEC3F	6.446733	6.264592	5.828842	5.776588	6.214612	6.047405	5.914631	5.959734	6.057006	6.232199	6.283617	6.120624	6.085182	6.085772	5.943498	6.369537	5.974594	6.037425	6.210274	6.205044	5.833069	6.442245	5.745184	6.599584	6.1184	6.489366	6.105252	6.351594	5.926407	6.521342	6.886114	6.085499	5.809771	5.936091	5.987272	5.925926	6.245689	5.839618	5.990763	5.622533	5.846783	5.912289	5.885003	5.915583	5.56686	4.981779	5.515752	5.8968	6.223161
CHIT1	4.932814	4.38587	4.371662	4.445106	5.695139	4.792361	4.738806	4.866963	5.016291	4.69253	4.287912	5.216535	4.535839	4.165321	4.626992	5.126389	4.022494	4.407688	4.727813	5.194847	5.463781	4.844449	4.600865	5.270149	4.541227	4.916879	4.111644	5.504816	4.62141	4.908415	4.800241	5.17513	5.059063	5.002728	5.294891	5.019906	4.987971	5.140425	4.769698	5.157956	4.757676	4.847928	5.253559	5.182942	4.600156	5.227343	4.879368	5.341812	4.739172
CD40	6.007374	5.60515	5.898401	5.631922	5.46009	5.318311	5.462354	6.114646	5.737064	5.618284	5.517071	5.574825	5.469158	5.748668	5.461469	5.388568	5.713334	5.385089	5.906753	5.807246	5.776285	5.689618	5.573826	5.957014	5.708194	6.17108	6.214929	5.679682	6.011158	5.737885	5.943917	5.794521	6.082281	6.340394	6.424692	5.875228	5.860439	5.847978	5.845407	6.740063	6.17886	6.049331	6.143622	6.217189	6.560447	6.616693	6.335558	6.111702	6.362487
TLR7	7.007117	7.156281	7.810045	6.918816	6.577082	7.279109	6.884494	7.105654	6.059853	6.969593	7.197147	7.19807	6.659724	6.653457	6.909868	6.904255	7.503393	6.501578	7.091	7.648565	7.725689	6.884716	6.758951	6.498605	6.677022	6.525686	7.383621	6.306473	6.692806	7.194008	5.857032	6.823224	7.210507	7.028954	6.866944	6.957761	7.472211	6.928549	7.232163	7.458328	7.317737	6.941995	6.827949	6.76558	7.211557	7.516333	7.511401	6.509	6.926634
PPIA	8.709327	8.327921	8.496088	8.425968	8.141634	8.19045	8.216008	8.501528	8.272329	8.40976	8.28401	8.438923	8.516551	8.110988	8.375342	8.640747	8.249604	8.334839	8.652224	8.436194	8.394516	8.348719	8.308741	8.66891	8.219545	8.586718	8.27934	8.556925	8.371239	8.231173	8.334648	8.296136	8.486168	8.594121	8.567737	8.623825	8.576123	8.494886	8.366845	8.54587	8.362024	8.482338	8.471441	8.590626	8.396767	8.468044	8.502969	8.487261	8.585561
ZYX	9.922776	9.761252	8.414962	9.092369	8.967648	9.341418	8.55115	9.326148	9.529829	9.574537	9.369588	8.941396	9.639083	9.480473	8.353608	9.785593	8.26956	9.753739	8.204812	9.317716	8.285308	8.921924	9.380854	9.371266	9.518625	9.935691	9.079403	9.088299	8.463679	9.606255	8.774195	9.2701	10.049064	9.648134	10.503617	10.493138	9.930957	9.443215	10.026768	9.901123	10.020883	10.494003	10.138016	10.351632	9.532355	9.595928	9.692044	10.116023	10.134932
NLRX1	6.110502	5.967974	5.579351	5.65019	5.528508	5.75904	5.635961	6.177669	6.142531	6.572037	5.384526	5.519655	6.115706	5.886313	5.501549	5.978989	5.331596	6.350369	5.271104	6.028924	5.505973	5.641004	5.596466	6.073596	6.111284	6.120308	5.898942	5.646644	5.950814	6.057826	5.185459	5.600145	6.500038	6.559563	6.75047	6.849906	6.633183	6.377103	6.921598	6.314162	6.476856	6.971829	7.119963	6.825177	6.558637	6.576577	6.269496	6.97779	6.694948
PGC	4.237604	3.682461	3.510534	3.459447	3.400042	3.137836	3.310921	3.695734	3.483511	3.598725	3.281098	4.141471	3.4637	3.464108	3.515619	4.375217	3.524969	3.636169	3.36024	3.574148	3.635274	3.364717	4.058551	3.979488	3.735441	3.801166	3.951535	3.882288	3.588198	4.092301	4.34625	3.697898	3.416169	3.523968	3.662765	3.524524	3.865879	3.420041	3.574525	3.295128	3.525125	3.546681	3.340882	3.592882	3.408716	3.370132	3.371916	3.466267	3.640801
VEGFA	5.666537	6.019837	5.976066	5.571228	6.192282	5.808419	5.595327	5.848395	5.750109	5.757441	5.846207	6.182003	5.879113	5.601126	5.988539	6.443677	5.720404	6.205291	5.710873	5.880401	6.074325	5.645122	5.40543	5.696039	5.725463	5.831344	5.44554	5.341868	5.546714	5.704322	5.464391	5.675041	5.509191	5.49743	5.702266	5.822459	6.060654	5.822201	5.792994	5.715005	5.77642	5.550119	5.741463	5.630441	5.530055	5.440862	5.690209	5.637609	5.669143
IKBKE	5.271465	5.513075	5.127233	5.384084	5.107777	4.859041	5.146982	5.575624	5.593843	5.661549	5.21071	5.333233	5.561898	5.241091	5.198586	5.965016	5.070724	5.62533	5.73933	5.626544	5.314921	5.346163	5.340042	5.661032	5.552851	5.950259	5.742576	5.630266	5.224261	5.777148	5.659361	5.404632	6.111104	6.207629	6.350198	6.063104	6.416099	6.076995	6.121428	6.328736	6.170414	6.143089	6.102424	6.533706	6.405271	6.207009	6.206466	6.457872	6.030874
ISG15	8.500171	8.677024	8.845092	11.139268	8.023006	8.079332	7.801184	7.657375	8.413645	8.759455	7.475864	8.914389	9.089934	8.619666	8.217544	9.364264	8.063342	9.378155	8.18823	11.854491	8.171832	8.642224	8.153587	8.861747	8.010601	8.747689	7.996855	8.50248	8.211452	8.40911	8.37203	8.383674	8.353207	9.259596	9.762513	9.494927	9.085731	8.018131	7.945155	8.549786	8.304045	8.70317	8.269449	9.74188	8.126305	8.401121	8.082649	9.33777	9.057508
DHX58	6.3974	5.464276	5.278547	5.95859	5.148677	4.659679	5.520475	5.420993	4.977797	5.637979	4.93346	5.145636	5.721911	4.775167	5.195729	5.897307	4.717816	5.439227	6.181195	7.066294	5.512558	4.95221	5.31768	5.905927	5.674968	5.496643	5.081596	5.109772	5.269826	4.645636	4.713105	5.475372	6.004244	6.256847	6.387283	6.25859	5.813234	5.936838	5.878423	5.998352	5.911318	5.948167	6.075384	6.732227	6.116571	6.317794	5.996063	6.771244	6.287742
TNFAIP3	8.664221	8.419493	8.740489	8.78655	8.687807	8.623336	9.350523	8.039355	8.440508	7.693191	8.976555	8.278976	8.234723	8.206368	9.263133	8.277703	8.77884	8.534565	8.778859	8.802443	8.529542	8.596097	8.5315	8.449331	8.438709	8.328253	8.592094	8.607619	8.491542	8.754001	8.28228	8.629896	8.127947	8.558655	8.467644	8.581078	7.703736	8.492722	8.36254	8.511627	8.264812	8.347744	8.14256	8.172864	8.522184	8.197908	8.552031	8.490752	8.184779
TFR2	6.177808	5.608567	5.509885	5.781327	6.276135	5.498533	5.701887	5.973348	5.964639	6.129153	5.248038	5.499048	5.941323	5.837247	5.790069	6.389395	5.13765	6.17688	5.906852	5.973449	5.732453	5.978622	5.602834	6.662403	5.882668	6.306404	6.478535	5.837429	5.876127	6.525192	5.748526	6.194421	5.425749	5.352986	5.730351	5.547327	5.619106	5.899202	5.3601	5.413849	5.428144	5.613635	5.725068	5.72833	5.505794	5.361866	5.348188	6.155179	5.994649
FCN2	4.517779	4.213007	3.907327	3.806524	4.223286	4.00652	4.046132	4.476823	4.117683	4.107071	4.24935	3.987796	4.422636	4.135011	4.05608	4.181955	3.692995	4.232917	4.214389	4.18156	3.899363	4.068907	3.775762	4.536458	3.99731	4.504549	4.088185	4.16003	4.107482	4.006724	4.272829	4.427861	3.739579	3.833256	3.741183	4.002158	4.412458	3.932472	3.790905	3.632413	3.797929	3.88726	4.000119	3.967624	3.68003	3.39175	3.741166	3.705444	4.040974
MUC4	4.470145	3.980559	3.896571	3.999354	4.197376	3.955698	3.95798	4.24375	4.123701	4.127868	4.207285	4.18916	4.27912	3.977337	4.10103	4.316011	3.84092	4.295695	4.392781	4.364513	3.924732	4.062767	4.059611	4.528141	4.246907	4.477307	4.111835	4.450006	4.221644	4.445592	4.475099	4.306268	3.956378	3.793074	4.0662	3.898213	4.3126	3.856969	3.801546	3.654088	3.890351	3.908377	3.912328	4.08972	3.855083	3.629469	3.76991	3.918493	4.053341
F2R	4.494229	3.929581	4.558709	4.076365	4.527772	4.456157	3.849518	3.717563	4.218945	4.639545	4.23837	4.102189	4.077911	4.114837	4.689715	3.763721	4.096326	4.104206	4.204135	4.40763	4.323827	3.827555	4.150578	4.109311	4.783716	3.793325	4.133515	4.464591	4.244878	4.343758	3.836252	4.48766	4.396935	4.552012	4.454117	4.870734	4.057154	4.510488	4.598808	4.770873	4.125571	4.362608	3.748946	4.364412	4.710681	4.237519	4.535265	4.943145	4.551246
ELN	5.938707	5.600692	5.484788	5.759883	5.727739	5.420488	4.970584	5.912569	5.76587	5.845505	5.356041	5.634856	5.644391	5.566963	5.513229	5.716614	5.013521	5.752765	5.380446	5.881457	5.395723	5.672718	5.551455	6.158162	5.800798	5.480508	5.760575	6.124823	5.903966	5.87171	6.130735	5.67522	5.476825	5.576245	5.481742	5.575414	6.163143	5.511977	5.382832	5.310417	5.375894	5.492488	5.343926	5.608462	5.374902	4.773456	5.402256	5.533831	5.636937
IL27	4.703289	4.037404	4.035327	4.378884	3.914177	3.585393	4.052148	4.379188	4.540789	4.561898	3.965401	4.37603	4.168831	4.302486	4.26067	4.786551	3.776994	4.713905	4.291944	4.61736	3.874024	3.885418	4.073235	3.904976	4.578343	3.948106	4.360032	4.281676	4.480537	4.569681	4.11583	3.719458	3.999513	4.159166	4.404663	4.419497	4.353498	4.099326	4.07462	3.777718	4.218877	4.444812	4.236584	4.523555	4.301475	3.84411	4.129666	4.21387	4.081537
MAPT	4.547952	4.524705	4.029378	4.283395	4.417797	4.427322	4.152118	4.46414	4.542799	4.222334	4.177197	4.310916	4.67632	4.290334	4.236652	4.759636	4.030951	4.350912	4.368809	4.808835	4.285207	4.287764	4.201546	4.463651	4.330816	4.574298	4.199918	4.588496	4.287583	4.656959	4.690369	4.517263	4.215832	4.063468	4.173881	4.273938	4.353953	4.153515	4.109362	4.026147	4.280724	4.113675	4.222089	4.294486	4.112063	4.013612	4.046819	4.189137	4.240495
LYZ	10.93617	9.595435	11.750475	11.519861	11.249756	11.533528	10.091891	11.352413	11.239863	9.900923	11.107042	10.483981	10.633106	10.975798	10.554056	10.923347	10.99065	10.775237	10.966996	9.807052	11.296915	11.24871	10.744233	11.100117	10.89764	10.79022	11.377398	9.865254	11.15263	10.674858	10.791237	10.318185	11.82354	12.055328	11.654679	12.101189	12.021384	11.662002	11.823636	12.031549	11.146823	11.936156	11.849261	11.402122	11.853667	10.811677	11.845313	11.56236	11.72083
CCL5	9.089201	8.888622	9.631792	9.541262	9.192991	9.31031	9.447461	9.648029	9.584077	9.349871	8.553311	9.388259	9.654368	9.970003	9.844771	9.258196	8.643632	9.312522	9.376758	9.875436	9.071957	9.888085	9.582011	10.182463	9.459797	9.658308	9.028145	9.900287	8.886229	9.389229	9.644204	10.510742	10.240816	10.543199	10.451151	10.981096	10.181844	9.87774	9.799867	10.175531	9.86714	10.985731	9.783029	10.561071	10.641985	10.42501	10.156845	11.373335	10.763218
LEP	5.354012	5.139847	4.761842	4.884652	3.901158	5.421393	5.410881	5.097936	5.283311	4.792064	4.850771	5.286766	4.729424	4.274826	4.97805	4.918534	4.490283	5.155282	4.843205	4.41704	4.933678	4.588332	4.833841	5.434704	5.372226	5.41775	5.588422	5.154326	5.38041	4.385256	5.513447	4.925284	4.613285	4.378503	4.910467	4.841716	5.346483	4.6694	5.13012	4.238775	5.006078	4.571022	4.852129	4.745328	4.595936	4.14755	4.23117	4.496399	5.031244
CYLD	7.498756	7.674422	8.027552	7.595126	7.641953	8.073838	7.781787	7.54864	7.686074	7.112306	8.163842	7.767323	7.394719	7.335939	7.927954	7.284159	8.404865	7.554197	8.101613	7.546899	7.816502	8.081488	7.811998	7.271996	7.544368	7.353487	7.655886	7.585594	7.766293	7.60148	7.588234	7.393289	7.687853	7.800347	7.670534	7.505215	7.591781	7.780605	7.884613	7.766127	7.747472	7.413872	7.472278	7.545904	7.713379	7.888439	7.908987	7.382182	7.624679
KLKB1	7.382922	5.671212	5.43569	6.101831	6.083825	5.558974	5.886934	6.385031	6.089728	6.371461	5.470974	5.876908	6.541026	5.85193	5.431226	6.998301	5.341387	5.706001	5.787649	6.547018	6.003314	5.748179	6.204985	6.147637	6.446809	6.447456	6.025005	6.156983	6.199653	5.838159	5.727304	6.215452	5.6621	5.580246	5.999367	5.618964	5.725848	5.750693	5.428666	6.18878	5.577634	6.50054	6.266718	6.033378	6.02388	6.736985	5.722808	6.693249	5.653737
CST4	5.487787	5.0439	4.85388	5.182594	4.91047	5.101704	5.198558	5.448892	5.437799	5.967546	5.070608	5.472451	5.123743	5.474515	5.049264	5.437971	5.048985	5.622413	4.754502	5.485792	5.738816	5.31776	5.370593	5.770638	5.379679	5.681592	5.205762	5.455853	5.459113	4.630085	5.502433	5.827214	5.308218	5.225342	5.524733	5.744215	5.904294	5.182618	5.518774	5.370527	5.32925	5.340602	5.338529	5.796916	5.377892	5.240779	5.374686	5.556514	5.674744
CSRP1	7.115611	6.803823	7.39351	6.891202	6.773547	6.809637	6.300663	7.545552	7.093008	7.768522	7.041284	7.170765	7.906665	7.507964	7.158083	7.556742	7.071128	7.031114	7.147162	7.381474	7.459293	6.963578	7.147363	7.833941	7.226926	7.264868	7.596336	7.232762	6.855028	7.200546	7.622867	7.426177	8.18099	8.299032	8.228508	8.358756	8.443857	7.873348	8.232829	8.47399	8.258586	8.273875	8.260134	8.645179	8.235245	8.439871	8.299186	8.751557	8.337363
MAPK14	9.091279	9.063286	8.372017	8.262622	8.267787	9.297124	9.130753	8.817642	8.407802	8.572744	9.153969	9.198492	8.888442	8.276833	8.639333	9.369885	8.282591	9.682666	8.718962	8.681632	8.879931	8.711116	8.182048	8.708022	8.349488	8.844572	8.519884	8.980756	8.797415	9.551595	8.33761	8.437689	8.251719	8.387972	8.8976	9.082112	8.429431	8.346635	8.529817	8.382218	8.558874	8.884792	8.975445	8.824226	8.403841	8.651129	8.502624	8.314677	8.771305
JUN	5.858796	5.746476	5.941907	5.673436	5.612724	5.632743	5.435238	5.855403	5.488225	5.859645	5.335731	5.78326	5.631306	5.870642	5.302051	5.87276	5.834759	5.551827	5.706726	5.174117	5.822719	5.806997	5.864727	5.856692	5.811435	5.814773	5.415324	5.579429	6.010584	5.153372	5.499387	5.670231	5.833224	5.298296	5.834737	5.402821	5.566638	5.604865	6.348735	5.898456	5.609396	5.858361	6.010925	5.69134	5.780499	6.420069	5.704298	5.783807	5.912853
ITGAV	3.11404	3.734035	5.602072	4.579868	4.689925	5.528843	5.548444	3.75713	3.14929	2.468494	5.036927	5.717942	3.408886	4.583676	5.720391	3.338906	5.837744	2.962009	4.142702	3.386436	5.241745	3.855954	4.988432	2.271708	4.112096	3.633982	3.411844	3.527618	4.310871	4.051265	2.794839	3.658724	6.085673	5.472933	4.605048	4.600344	4.65609	5.82655	6.049827	5.480352	5.235745	4.187453	3.851945	3.4787	5.630043	5.960073	5.852136	4.77936	3.65553
IRF5	6.788569	6.282259	6.268909	5.823144	5.781784	6.338694	5.754437	5.819974	5.945331	6.079852	6.138255	6.424949	6.158714	6.189582	5.630385	6.047265	5.433301	6.24769	5.407191	6.326816	6.091764	6.533063	6.504069	6.56576	6.459737	6.051957	6.667492	6.593147	6.617325	6.028544	5.193144	5.832989	6.747468	5.853513	6.099068	6.700308	6.8742	5.837991	6.536261	6.204871	6.582043	6.592192	5.987465	6.691808	6.712911	6.277393	6.701855	6.094567	6.76194
CCR6	10.149948	10.339753	10.507986	10.378239	9.857609	10.147139	10.174643	10.131744	10.412334	10.411305	9.913428	10.214572	9.592999	10.803907	10.187331	10.247487	10.72438	9.543399	10.451578	9.853926	10.32185	10.856248	10.420633	10.432598	9.903814	10.209668	10.71203	10.341249	10.847763	10.212418	10.629531	10.296192	9.630019	9.532986	9.09024	8.865606	9.335872	8.995419	9.775549	9.786449	9.772468	9.807439	9.771229	9.113506	9.791403	10.030546	10.025238	9.4475	9.999132
IL12B	2.542219	2.324978	2.069127	2.457747	2.68414	2.344151	2.811158	2.205875	1.899477	1.955122	2.550146	2.100421	3.903816	1.938437	2.060642	2.125273	2.144414	2.343045	1.976072	2.2971	1.931071	2.026912	2.020812	2.627597	1.72724	2.399803	2.59714	2.046225	2.258528	3.392958	2.931322	2.78695	1.998458	2.154959	1.908731	2.260411	2.10197	1.915531	1.911787	2.256314	2.324978	1.978648	1.845965	2.102245	1.823629	2.218245	2.162801	1.940952	2.129128
TLR8	9.173395	9.612527	9.764276	9.315577	9.655467	10.067066	10.052336	8.732232	9.210504	8.884181	9.890798	10.037999	8.635631	8.678524	9.385908	9.724623	9.67564	9.889415	8.832729	9.116479	9.970791	9.302544	9.251227	8.973085	9.091077	9.078641	8.920077	9.094707	9.08858	9.656889	8.028687	8.788986	9.784981	9.591186	9.816662	9.858215	9.385991	9.860368	9.701928	9.482986	9.675473	9.445712	9.588101	9.155521	9.409649	9.142202	9.592235	9.049334	9.269812
GNLY	10.354264	9.844829	10.779446	9.705805	10.570438	10.073679	10.716399	10.182593	9.694565	10.216235	9.075692	9.718802	10.514845	10.588605	10.205687	9.386245	9.232496	9.554993	9.924426	10.483731	10.647408	10.4899	10.33867	11.272738	10.945137	10.665188	9.709037	10.786769	9.680567	9.502401	10.366827	11.220658	10.770904	11.467714	11.313515	12.396786	11.164154	11.11318	11.082575	11.872486	10.172409	12.089498	10.791577	10.650965	12.004125	11.891391	11.905694	12.418476	11.967663
CD81	9.531727	9.221315	9.544739	9.079665	8.928824	8.764384	8.859247	9.278699	9.170414	9.608031	9.124447	8.845651	9.603293	9.521215	9.238978	8.863617	8.831677	9.016033	9.292229	9.197299	8.998896	9.061974	9.097328	10.007176	9.431118	9.574432	9.242592	9.460721	9.160188	9.227937	9.646495	9.632728	9.949986	10.142217	10.023111	9.79275	10.219754	9.636414	9.900316	10.610819	10.056307	10.0397	9.708692	10.071137	9.964777	9.891443	9.991389	10.03395	10.122536
EIF2AK2	7.456274	7.627261	8.213115	8.969601	7.748559	7.862979	7.573078	7.936874	7.725442	7.636954	7.320855	8.440379	7.230537	7.427925	7.623977	7.994731	7.903019	8.205593	7.414077	8.893932	7.643841	7.606534	7.807279	7.211522	7.852881	7.05294	7.409334	7.74407	7.912732	7.386144	7.311701	7.507685	7.447723	7.63087	7.596525	7.568507	7.73207	7.349134	7.651758	7.242845	7.546823	7.331235	7.33937	7.532696	7.630567	7.52582	7.658411	7.344979	7.393077
APOM	6.288619	5.755013	5.31782	5.757961	5.322683	5.267047	5.065176	5.973452	4.971906	5.718032	5.267935	5.258685	5.412102	6.445875	4.865763	5.889331	5.57782	5.513099	5.283769	5.839082	5.486819	4.849922	6.007414	5.210083	6.275482	6.135372	5.158534	5.490447	4.868561	5.71294	4.795616	5.489298	5.574321	5.676072	5.678347	5.979716	5.993142	5.95589	5.603593	5.813978	6.159197	5.682706	5.909974	5.789897	5.843605	5.988854	5.941162	6.143739	5.988195
CACYBP	7.882143	7.843491	8.153213	7.661162	7.859679	8.118409	7.745105	7.908055	7.701751	7.889794	7.806934	7.852423	7.59987	7.9557	7.855945	7.746714	8.181396	7.52777	8.160743	7.912401	8.134881	7.908451	8.008247	7.341764	8.050043	7.436385	8.012641	7.998153	7.809251	7.328681	7.554849	7.338573	8.02076	8.208138	7.82482	7.700507	8.069921	8.115258	8.118712	8.360323	8.168636	7.749458	8.059365	7.789263	8.162067	8.594951	8.20208	7.995291	7.86927
NOD1	6.095755	5.896704	5.767776	5.754993	5.424735	5.063589	5.104035	5.643242	5.927464	5.965985	5.777062	5.641229	5.831484	5.37795	5.864264	5.71287	5.558815	5.417189	5.171332	6.435776	5.501015	5.939097	5.743065	6.180426	5.876151	6.045135	5.578067	5.846873	5.87972	4.684962	6.117673	5.858114	6.158958	6.171893	6.096799	6.348947	6.009959	6.098206	6.236044	6.184141	6.400843	5.940087	6.163841	6.436244	6.403086	6.314246	6.168978	6.314358	6.118488
MAPK8	6.006637	6.303783	6.99451	6.345644	6.441255	6.849554	6.756164	6.418534	6.423459	5.907509	6.47723	6.738615	6.013781	6.048093	6.59039	5.851092	7.221781	6.008809	6.702791	6.223656	6.375683	6.471673	6.38157	6.058277	6.199995	5.976895	6.201412	6.078985	6.292701	5.790379	6.116366	6.31188	6.522212	6.497556	6.309657	6.331874	6.236615	6.792955	6.793479	6.766638	6.80037	6.397656	6.359703	6.288017	6.636458	6.686452	6.68384	6.229444	6.380196
MAPK3	7.936904	7.859075	7.034269	7.402549	7.4837	7.518934	7.331998	7.379386	7.732486	8.191681	7.269258	7.428762	7.860883	7.89398	6.977588	8.275496	7.252895	8.199235	7.142278	7.664009	7.661332	7.764876	7.397674	8.092421	7.618977	8.169258	7.828703	7.842084	7.357215	8.21363	7.539941	7.79157	7.888949	7.931904	8.1512	8.391919	7.862123	7.583318	7.874422	7.807603	7.866836	8.255332	8.194321	8.346244	7.705122	7.748019	7.543873	8.311601	8.135609
BST2	7.747579	7.419556	6.964223	7.312971	7.32613	6.826023	6.317915	6.784236	7.034542	7.573864	6.809055	7.022037	7.754124	7.048753	6.457261	7.989515	6.928223	6.942715	7.076945	8.217913	7.575567	7.229722	7.278652	7.272296	7.440878	7.485284	7.083717	7.213061	6.460201	7.087823	7.155211	7.325347	7.826861	8.183011	8.309423	8.400298	8.200884	7.682262	7.33242	8.179148	7.953745	7.810696	8.056575	8.385141	7.846229	8.098209	7.910354	8.283374	7.964349
BPHL	6.107293	5.763931	5.241511	5.440792	5.596106	5.695018	5.275227	5.861792	5.938141	5.174299	6.061195	5.426896	6.017147	5.636085	5.998628	4.734728	5.0318	5.300151	5.894052	5.890374	5.15726	5.636651	6.06104	5.993761	5.539788	5.787842	6.038553	6.182625	5.663232	6.016158	6.036845	6.33211	5.159012	5.185207	5.001678	5.259585	5.282028	5.381531	5.004588	5.151704	5.565772	5.447652	5.455945	5.111211	5.167814	5.315449	5.13142	5.460298	5.46336
PLA2G2A	4.30349	3.576805	3.652006	3.935191	4.023092	3.534358	4.691779	4.162766	3.950299	4.212114	3.874555	4.087129	4.138391	4.225261	4.005821	4.678888	3.683363	3.84795	4.126627	4.022608	4.190816	4.08731	3.765359	4.452623	4.068838	3.8379	4.312146	4.871952	4.015807	4.885652	3.645357	4.005491	3.51303	3.838923	3.938807	4.070166	4.117436	3.890257	3.812545	3.625523	3.591345	3.959374	3.653861	4.117998	3.749616	3.430964	3.560733	3.817991	3.983759
GRN	8.274287	8.007097	7.429368	7.848182	7.408685	7.521302	7.251832	7.889018	7.854226	8.588335	7.451908	7.609275	8.227252	8.415035	6.871171	7.715746	7.208791	8.225122	7.410283	7.996617	7.844254	7.797419	7.521318	8.702595	7.76971	8.763483	7.810484	7.492201	7.276767	8.143949	7.117175	8.046293	9.145168	8.980614	9.412136	10.085446	9.63773	8.889296	9.536453	9.138097	9.244772	9.131158	9.497754	9.665675	9.059742	8.92946	9.069728	9.221556	9.133804
PDGFRA	3.406702	3.395914	3.186317	3.284167	3.230236	3.406056	3.070009	3.305047	3.11359	3.441761	3.327025	2.931701	3.775545	3.480725	3.101642	3.492934	2.992414	3.253579	3.287209	2.981682	3.411444	3.186169	2.998513	3.355481	3.175879	3.195967	3.024799	3.193122	3.205141	3.259267	3.711089	3.282906	2.838303	2.780868	2.792112	2.967193	3.124566	2.825865	2.937697	2.817631	2.754484	2.999809	2.895341	3.031272	2.966694	2.644311	2.812013	2.946952	2.934581
GNAI1	3.36944	3.935459	3.005044	2.83577	3.161168	4.033821	2.921849	2.899834	2.567888	3.546014	2.95454	3.249972	3.639569	2.596388	3.007207	2.985931	3.992031	2.765615	3.572464	3.166526	2.968517	3.276621	3.1838	3.30589	3.092787	2.87035	3.59484	2.9219	3.206081	3.551468	3.009384	3.068546	2.796236	2.931242	3.114861	3.145112	2.803149	3.217574	3.616278	2.815641	3.354707	2.782153	3.227547	2.618398	3.462428	3.464668	3.441052	2.608513	2.884055
WNT5A	2.409681	2.551748	2.329061	2.339301	2.395739	2.426739	2.573922	2.074359	2.408103	2.13931	2.477769	2.295033	2.407811	2.496758	2.203594	2.255414	2.317505	2.591677	2.429511	2.472455	2.890853	2.273947	2.419092	2.766596	2.383122	2.779557	2.103828	2.477429	2.029588	2.665897	2.485315	2.38324	2.297429	2.20895	2.018629	2.350943	2.111507	2.203836	2.030897	2.36506	2.388208	2.003823	2.23074	2.183747	2.190773	2.087477	2.042307	2.23375	2.231834
FURIN	9.890681	9.544827	9.444789	9.807347	10.56586	10.257569	10.044392	9.685548	10.374128	9.679541	9.95944	9.909165	9.996338	9.917278	10.140904	10.509436	9.414808	10.569059	9.809642	9.37112	9.685459	10.467841	9.919643	10.416552	9.443425	9.902389	10.574017	10.03261	9.877175	10.423881	10.159516	10.348228	8.619246	8.787363	9.426491	9.669266	8.591689	9.644455	9.013349	8.528723	8.839703	9.423129	9.228298	8.813652	9.046734	8.118133	9.13412	9.191828	9.18349
ADAR	12.478892	12.469024	12.016698	12.579841	12.316671	12.322202	12.394068	12.46075	12.631214	12.426124	12.353625	12.601444	12.500766	12.303291	12.355918	12.494727	12.345645	12.641262	12.342974	12.731918	12.3641	12.406157	12.610667	12.598331	12.528756	12.4873	12.342504	12.404825	12.561073	12.467595	12.48677	12.487389	12.424206	12.484393	12.709116	12.642661	12.439711	12.379067	12.454623	12.308613	12.416418	12.487491	12.491683	12.52333	12.370026	12.313363	12.400475	12.500977	12.438296
TYK2	9.285076	9.207285	8.275133	8.506119	8.550316	8.639837	8.532425	8.760381	9.216853	9.18509	8.904768	8.745328	9.290587	9.085532	8.195263	9.039535	8.566661	9.227613	8.384873	8.797967	8.828049	8.368178	8.652074	8.974647	9.018283	9.378243	8.43038	8.721368	8.703355	9.038154	8.752955	8.967845	9.760624	9.508714	9.79231	9.836204	9.507672	9.338085	9.568527	9.377843	9.482316	9.751602	9.716715	9.68269	9.390823	9.446233	9.412133	9.856061	9.626803
NOS2	4.960346	4.677116	4.413644	4.408023	4.615177	4.228828	4.238922	4.430017	4.675657	4.476032	4.196641	4.192672	4.803813	4.09271	4.334453	4.278196	3.841038	4.29961	4.828895	4.402248	4.622382	4.363085	4.705318	4.825233	4.637901	4.606117	4.253335	4.93576	4.602731	5.435364	4.08276	4.737561	4.189594	4.115197	4.566597	4.384209	4.629563	4.213904	4.158493	4.004415	4.035206	4.484515	4.148163	4.389415	4.1452	4.19799	4.211361	4.16415	4.467905
TRAF3	7.575209	7.633689	7.911097	7.523373	7.102504	7.753686	6.664889	7.566055	7.724397	7.382545	7.398072	7.347533	7.300893	7.65622	7.737023	7.239907	8.10901	7.50693	8.021857	7.376573	7.357428	7.522862	7.741135	6.94764	7.399395	7.727805	7.63446	7.579708	7.583365	7.520104	7.723293	7.134268	7.486694	7.495323	7.369669	7.109022	7.315406	7.310539	7.310993	7.680129	7.33406	7.376425	7.431074	7.309445	7.364489	7.43021	7.413901	7.272454	7.223931
TPM2	4.987504	4.962313	4.557958	4.71673	4.873021	4.616636	4.371732	4.682885	4.843168	4.776077	4.465697	4.69098	4.938596	4.592806	4.486138	4.760288	4.5519	4.936451	4.768208	4.465821	4.708172	4.820133	4.48071	5.275852	4.669574	5.290669	4.662685	5.050435	4.709714	5.00773	5.070574	5.139463	4.958463	5.172273	5.029512	5.192359	5.460509	5.13194	4.890181	4.945214	5.169028	5.218933	4.983979	5.079768	5.099135	5.018001	4.901999	5.287657	5.279688
NEO1	4.690925	4.541023	4.122404	4.285496	4.075358	4.542245	4.138719	4.048021	4.487546	4.507239	4.205087	4.243027	4.365026	4.378308	4.254706	4.243559	4.185167	4.262587	4.464466	4.387987	4.323506	4.108471	4.302438	4.149083	4.524626	4.195357	4.376062	4.044494	4.411587	4.919918	5.154227	4.7778	4.241648	4.351345	4.248633	4.250143	4.329289	4.223937	4.411338	4.354801	4.29872	4.443539	4.54167	4.160966	4.431361	4.10818	4.282384	4.521467	4.28804
AHNAK	7.622154	7.340672	7.584477	7.150547	7.389032	7.336814	7.259067	7.373853	7.235375	6.954405	7.240974	7.172443	7.094498	7.391667	7.213043	7.096962	7.315039	7.264027	7.293814	7.416097	7.329255	7.315876	7.539181	7.434533	7.424108	7.399639	7.0531	7.272618	7.290742	7.512551	7.151255	7.691507	7.838616	7.493058	7.716846	7.760748	7.322349	7.360469	7.84693	7.444134	7.446357	7.458871	7.40488	7.633556	7.510355	7.52048	7.508195	7.916724	7.451612
TLR1	9.750998	10.078673	9.846529	9.854306	9.522475	10.083168	10.169902	9.183229	9.621705	9.851935	10.35958	10.04165	9.662208	9.434105	9.532632	9.832554	9.683133	10.095991	9.138498	10.160465	9.802136	9.503794	9.72595	9.634332	9.840225	9.776912	9.742346	9.632872	9.903249	10.122455	8.706795	9.420495	10.015317	9.987635	10.290976	10.480859	9.914452	9.931566	10.247933	9.940072	9.9156	10.304905	10.352934	9.975837	9.573052	9.980704	10.198642	9.581189	10.032757
TK2	7.553729	7.526485	7.517947	7.356828	7.778104	7.561747	7.372711	7.838851	7.263516	7.5804	7.5745	7.425741	7.792891	7.49447	7.286177	7.429244	7.024339	7.837891	7.564488	7.491936	7.474994	7.359102	7.371594	7.771931	7.395259	7.637441	7.441098	7.369259	7.151123	7.567711	7.097592	8.092284	7.475537	7.166859	7.747944	7.468971	7.50063	7.126133	7.513507	7.324459	7.172832	7.366653	7.344767	7.26104	7.299227	7.085883	7.206922	7.149621	7.168359
PRDX2	7.181061	6.689958	6.415236	7.006402	7.086356	6.812903	6.523431	7.147005	7.170582	7.471822	6.239154	6.640887	6.790803	6.927362	7.049093	7.991478	6.360995	7.126708	7.150281	7.124199	6.690424	7.000746	7.075937	7.453936	7.140224	6.974296	7.862207	7.142528	7.126796	7.57588	6.964199	7.166278	7.137102	7.323883	7.289544	7.121387	7.132375	7.420485	7.131787	7.139286	7.046573	7.463162	7.482825	7.491297	7.137331	7.269394	7.133226	7.35858	7.412228
MX2	10.650123	10.713265	10.252226	11.145775	10.295657	10.148087	9.975537	10.139014	10.85356	10.456131	10.377239	10.626917	10.794361	10.197879	10.29223	10.584651	10.104966	11.064018	9.699389	11.512228	10.046806	10.012041	10.417997	10.320178	10.774745	10.694198	10.236348	9.980825	10.217693	10.467538	10.244952	10.208826	10.262425	10.230796	10.955735	10.764335	10.475585	10.416824	10.518508	10.363728	10.175004	10.818142	10.542117	10.774699	10.203978	10.110256	10.072001	10.66908	10.676628
FGF2	3.316826	3.034055	2.983278	2.445259	2.828362	2.678961	3.178235	2.54558	2.766453	2.891105	2.830198	2.799222	2.942321	2.727232	2.720063	2.557766	2.849643	2.522318	2.959806	3.113338	2.983059	2.686603	2.913787	2.904356	2.804952	3.037048	2.743221	2.697307	2.587146	3.081879	3.092058	2.709371	2.498303	2.591914	2.645932	2.949218	2.929305	3.012094	2.710277	2.6992	2.68732	2.748446	2.5969	2.604241	2.297673	2.64676	2.748387	3.41671	2.590804
FGA	2.792146	3.114518	2.408181	2.682521	2.963813	2.734336	2.809548	2.637775	2.421146	2.694655	3.019804	2.489053	3.182475	2.782579	2.337161	2.991246	2.440037	2.483714	2.848146	2.438004	2.842813	2.592496	2.393243	2.842647	2.792797	2.623259	2.565111	2.613033	2.496476	2.48583	2.987741	2.989424	2.326629	2.374342	2.502571	2.617361	2.431141	2.406088	2.370322	2.42486	2.325749	2.492535	2.407065	2.41313	2.280608	2.383607	2.291181	2.35685	2.368011
TCF7L2	7.990968	7.758751	8.398685	7.934398	8.552785	8.443838	8.19414	7.25106	7.838011	7.695923	7.410522	8.453234	7.781522	7.720435	8.17523	7.78659	8.022793	7.573517	7.821588	8.546211	8.177022	8.114618	8.369139	7.330884	7.823702	8.064246	7.733637	7.84875	7.874814	8.125792	7.001568	7.802589	7.680632	8.048098	7.121171	7.644936	7.553158	7.810315	7.843203	7.780109	7.554442	7.628068	7.370415	7.659572	7.567622	7.528492	8.115803	7.236028	7.623997
F2RL1	4.750201	5.034996	4.372204	4.465766	5.003306	5.004665	4.630064	3.782652	3.706287	3.743231	4.549171	4.404366	4.223668	3.575539	5.139894	4.503981	5.029186	4.644573	4.048641	4.959911	4.941311	4.035766	4.826978	4.151239	4.550854	4.692928	3.667146	4.233681	4.409225	4.935273	4.174603	4.329042	4.960779	4.537409	4.509336	5.092249	4.487204	4.882979	5.022102	4.217692	4.965559	5.250232	5.199552	4.283627	4.278007	4.720972	5.10239	4.930918	4.71051
MSR1	3.323014	2.610514	2.969	2.949778	3.229477	3.119922	3.298631	3.021987	3.043703	2.897603	3.034464	2.982741	3.133691	2.969632	2.917604	3.340223	2.67613	3.16887	3.321629	3.189664	2.987392	3.178644	2.864282	3.313688	2.875701	2.792494	3.029499	3.405121	2.898075	2.948349	3.133309	3.131311	2.871282	2.732478	3.060304	3.308606	2.676644	2.749274	2.802819	2.73701	2.934908	2.592292	2.59547	2.756929	2.852688	2.866336	2.717741	2.598319	2.73387
NFKBIZ	9.471958	9.839644	10.081304	9.682137	9.787069	10.350438	10.212202	9.627725	9.604429	8.775264	10.232955	9.875256	8.777276	9.500727	9.741981	9.602271	9.79214	10.094632	9.546922	9.75451	9.712084	9.650884	10.051547	9.064636	9.628431	9.31769	9.614704	9.635212	9.642468	9.981691	9.507505	9.65369	9.120538	9.322612	9.311281	9.433273	9.063072	9.330984	9.440312	9.229261	9.32611	9.554313	9.329623	9.125243	8.846711	9.002431	9.427254	8.910403	9.097721
LMBR1	3.919181	4.28949	4.499985	4.333653	4.402443	4.712642	4.329354	4.129996	4.259179	4.294473	4.511127	4.187061	4.238145	4.12698	4.352446	4.036367	5.028722	4.272822	4.841333	4.428987	4.611869	4.82592	4.361152	4.551297	4.44192	4.156455	4.462816	4.545619	4.13551	4.399988	4.192605	4.392157	4.443173	4.859824	4.569164	4.688249	4.490238	4.858806	4.865468	4.879876	4.852163	4.683885	4.594535	4.570726	4.79258	5.041165	4.758071	4.624317	4.553207
SRC	4.587003	4.147482	4.252029	4.203172	4.476813	4.159406	4.051371	4.364066	4.403385	4.479145	4.147481	4.41994	4.332991	4.179217	4.272838	4.788944	3.94133	4.267809	4.045314	4.708937	4.30851	3.973175	4.083142	4.608517	4.273884	4.337595	4.2467	4.491734	4.153197	4.429743	4.280722	4.392048	4.11309	4.14654	4.194595	4.274997	4.478862	4.106765	3.975251	4.074567	4.130943	4.332763	4.198757	4.355501	4.084725	3.81108	4.000691	4.248776	4.277612
MPO	4.84259	4.729125	4.5438	4.464746	4.947963	4.651233	4.372996	4.723405	4.767062	4.79487	4.56723	4.797574	5.791655	4.984163	4.628925	4.569602	4.142762	3.702613	4.687725	4.599347	4.354469	4.749307	4.323417	5.781826	4.444935	4.827127	4.747747	4.633744	4.242079	4.908319	4.227956	4.617674	5.699631	4.760779	4.778583	5.463391	5.6368	5.440691	4.876973	5.159707	4.721316	4.598971	5.446505	5.264839	4.596334	4.819877	4.871842	5.731637	4.322922
ELAVL1	6.50305	5.938793	6.572928	5.864481	6.144165	6.326604	6.002707	6.12357	6.218125	5.635775	5.986984	6.098886	6.067674	5.970942	6.470218	5.244663	6.472267	5.52128	6.146322	5.665983	6.224184	6.627352	6.273518	6.406289	6.183572	5.837741	6.746463	5.559783	6.097247	5.700762	6.355135	6.071302	6.482232	6.338942	6.331563	5.997233	5.87357	6.38976	6.43566	6.577391	6.328708	6.303217	6.364464	6.371376	6.63967	6.586992	6.500412	6.224496	6.016392
ROBO3	6.023541	5.468247	4.770627	4.991562	4.648955	3.599958	5.285206	5.489334	5.26678	5.794074	4.749925	5.107109	5.132373	5.608112	4.71369	4.961907	4.44199	4.304613	5.253352	5.539449	4.854703	4.76713	4.877658	5.415893	5.006593	4.775906	5.134152	5.483189	5.149743	5.700851	5.248156	5.614518	5.815076	5.516801	5.065299	5.942145	5.483511	5.881355	6.382566	6.332664	6.069283	6.164642	5.628364	5.898555	6.036233	6.323249	5.543085	6.697497	5.570042
SP1	6.920941	7.081191	7.368593	6.941019	7.182272	7.373906	7.02965	6.801971	7.334087	6.805046	7.543441	7.482675	6.656643	7.088127	7.601484	6.966036	7.486269	7.622456	6.973249	6.896019	7.053089	6.896483	6.731252	7.09225	7.426913	6.798308	7.25984	7.248658	7.180916	7.035776	6.953005	6.879121	7.239954	7.257128	7.365598	7.436237	7.083997	7.216142	7.144058	7.078831	7.16569	7.235303	7.202984	7.131397	6.957934	6.935788	7.000191	6.73203	7.111899
SOD1	9.941286	9.823969	9.470959	9.479319	9.563285	9.717746	9.481117	9.563349	9.419309	9.905056	9.521433	9.129248	10.01186	9.539543	9.462584	9.766682	9.792911	9.199958	10.147481	9.643181	9.745285	9.82252	9.714304	9.966241	9.548993	9.905214	10.001357	9.678803	9.285057	9.730667	10.032346	9.693365	10.210629	10.453345	10.249429	10.035451	10.392751	10.356073	10.140427	10.628284	10.481101	10.059423	10.516498	10.629112	10.363342	10.896452	10.459135	10.463447	10.457992
DLL4	4.942007	3.724388	3.49249	3.70562	4.057754	3.633383	3.317004	4.095402	3.983373	4.342193	4.184919	3.84401	4.363715	4.223197	3.785063	4.258507	3.895976	4.047872	3.734654	4.239034	3.890546	3.979681	3.582754	4.91428	3.978373	4.572036	3.952862	4.821728	3.723774	4.656633	4.43305	4.062972	3.681052	3.620846	3.946078	3.883343	4.012853	3.713393	3.673218	3.585981	3.590863	3.824997	3.707518	4.021267	3.46733	3.245192	3.638185	3.684169	3.92678
ECD	8.644125	8.406892	8.441106	8.215063	8.13041	8.632432	8.300032	8.505066	8.432556	8.386289	8.668585	8.11821	8.07924	8.426144	8.57836	8.145305	8.290445	8.794497	8.836437	8.2901	8.750305	8.314852	8.357626	8.658803	8.435151	8.567168	8.329526	8.454515	8.064631	8.699199	8.781646	8.768092	8.347886	8.564705	8.323256	8.572688	8.39833	8.176098	8.181282	8.572994	8.334376	8.309526	8.491271	8.442658	8.371891	8.563085	8.478059	8.241227	8.380761
SLC11A1	7.591797	8.096692	7.490085	7.576254	7.064654	7.603249	7.824508	7.647282	8.128628	7.725748	8.048191	7.565944	8.01574	7.675837	7.231027	8.029447	6.869123	8.739257	7.430681	7.61636	7.828764	7.545311	7.409127	8.070781	8.47254	7.619296	7.33388	7.937015	7.956841	8.168356	7.60485	7.452282	7.561652	7.256032	7.858726	8.132867	7.499042	7.630422	7.604784	7.346203	7.202651	7.991862	7.934904	7.487563	7.547801	7.616102	7.424545	7.686076	7.45501
DMBT1	4.961036	4.066322	3.973843	3.963118	4.192442	3.778621	3.779453	4.311112	3.950299	3.96785	4.067814	3.800472	4.602359	3.617309	3.515648	4.528904	4.027253	3.826758	4.283956	4.171864	3.97857	3.504921	3.943996	4.663045	4.766566	4.106313	3.958836	4.307877	4.035155	4.23296	4.361366	4.416708	3.571163	3.392089	3.841954	3.853612	3.987163	3.636618	3.415103	3.116676	3.479178	3.858819	3.682035	3.656357	3.583671	3.241837	3.78158	3.548272	3.758494
SKIV2L	6.912514	6.854462	6.289162	6.795038	6.743305	6.324927	6.425573	6.72627	7.062114	6.919862	6.230253	6.735498	7.116922	6.848904	6.385848	7.084237	6.391354	6.866892	6.72446	6.911992	6.558153	6.020987	6.614932	7.156984	6.991867	7.14211	6.841111	6.955952	6.686598	6.881378	7.061445	6.782555	7.214221	6.990514	7.146819	7.495808	7.185604	6.987343	6.950276	7.1392	6.778598	7.203506	7.024865	7.249501	6.930317	6.872074	6.764803	7.603932	7.087496
SEMG2	3.323338	2.938876	3.288934	3.549831	3.094129	3.534358	3.791498	3.231922	3.188155	3.149712	3.961328	3.28818	3.008162	3.076349	3.209602	3.25098	3.116044	3.976422	3.824241	3.633898	3.653266	3.120412	3.102798	3.618222	3.79746	3.050668	2.725181	3.159002	3.23029	3.24965	3.293582	3.441749	3.077292	2.984957	2.982212	3.185156	3.376365	2.996855	2.926724	3.208691	2.892054	3.304531	3.065942	3.086219	3.024767	2.958518	2.604491	2.943594	3.106041
DES	4.789539	4.454546	4.28737	4.251384	4.445816	4.219427	4.636408	4.329303	4.432235	4.202312	4.294759	4.146732	4.977864	4.261617	4.293798	4.833677	4.25364	4.646043	4.538755	4.393875	4.216397	4.368958	4.381176	4.801934	4.521212	4.380519	4.438129	4.496651	4.175745	4.197728	4.781333	4.439166	4.125498	4.138769	4.247582	4.21501	4.226097	3.920714	4.224281	3.893196	4.138482	4.317835	3.969017	4.585414	4.091236	3.649227	3.943201	3.900956	4.297485
DCK	9.412094	9.412516	10.535598	9.920263	10.553325	10.151978	10.610353	9.433629	9.323795	8.968448	9.870613	10.358277	7.997123	9.174478	10.084241	9.313702	10.663104	8.851485	9.812517	9.092152	10.150202	10.129386	10.585959	8.87173	9.625128	8.108935	10.045455	9.800935	9.886407	9.339065	8.95681	9.127928	9.39857	9.68813	9.124675	9.168515	9.379759	10.196363	10.279893	9.816139	10.114394	9.418921	9.068624	8.872599	9.931194	9.759274	10.080044	9.1637	9.292792
DAXX	7.821915	7.705852	6.857617	6.996674	6.725586	6.961239	6.78444	7.214348	7.405905	7.499363	7.035931	6.938319	7.544572	7.42525	6.810094	7.495563	6.860092	7.140351	7.174557	7.18598	6.83211	6.992708	7.146852	7.391996	7.40882	7.754814	7.138306	7.429499	6.728608	7.031256	7.398452	7.430988	7.850309	7.812663	7.700646	7.820342	7.626258	7.419182	7.437712	7.841131	7.671393	7.669122	7.788111	7.981642	7.71044	7.931106	7.580894	8.154791	7.755827
TNFRSF10A	6.915966	7.256227	7.373085	7.35671	6.835558	7.28197	6.973702	7.515081	6.968124	7.197602	7.049357	7.034601	6.812359	7.316708	7.017506	7.416711	7.678885	6.479584	7.659679	7.360609	7.214224	7.620426	7.261253	7.512629	7.316409	6.933953	7.668374	7.413356	7.302298	7.22435	7.495036	7.275469	7.38376	7.548213	7.50562	6.974311	7.441021	7.470957	7.091022	7.603509	7.697929	7.261173	7.593344	7.728078	7.383377	7.593817	7.695125	7.081881	7.572224
TNFRSF10B	7.343023	6.931941	6.8721	6.758642	6.903836	6.516291	6.929729	6.098459	7.40324	7.150026	6.392871	6.899079	6.680553	6.339293	6.659386	6.678028	6.819271	6.786323	6.628632	7.173744	7.43238	7.226291	6.880622	6.533889	7.354795	7.127953	6.757963	6.721471	6.995184	6.740641	6.372848	6.666704	6.952167	6.970067	7.263177	6.875034	7.143452	6.616947	7.090426	7.059534	7.147921	7.094338	7.182628	7.208524	6.912634	7.156235	7.242402	6.646607	7.020259
EED	7.090068	6.113437	7.047642	6.145567	7.093409	7.31699	7.608911	6.065963	5.407097	6.214865	6.958008	7.163589	6.145429	6.092731	6.665368	5.451521	7.453786	5.526012	6.531611	6.132866	6.932999	7.193977	7.358043	5.887624	6.459232	5.550358	6.109453	6.059502	6.214274	5.823541	6.534278	6.525896	6.760834	6.911949	5.996907	6.26853	6.646726	6.804378	6.972166	6.927278	6.772387	6.334238	6.421513	6.446137	7.080745	7.452437	7.322893	5.952353	6.194745
CCL4	7.99119	7.347591	8.634181	8.011266	8.288611	8.124682	8.774058	7.651149	7.293187	7.849701	7.750107	8.032369	8.458873	8.031462	8.859004	7.720715	6.722878	7.64279	7.25205	8.095492	8.142256	7.903865	7.966765	8.097449	8.242818	7.765878	7.069457	8.372506	7.190567	7.719251	7.624956	8.870853	7.948782	8.817207	8.305013	9.248376	8.142169	8.593621	7.984845	8.761569	7.931896	8.48498	7.380616	7.861239	8.671656	9.136666	8.29583	9.643609	8.501411
LIMS1	5.585138	6.329741	6.166646	6.441946	6.020617	6.300282	5.77088	6.573983	5.969333	5.514799	5.767592	6.03295	5.322806	6.386231	6.033069	5.480723	6.267654	5.995971	5.879071	5.704408	5.924291	6.65569	5.928463	5.980866	5.908376	5.79811	6.418585	5.840153	6.131807	5.207283	6.525714	5.137853	5.361019	5.246479	5.148948	5.199162	5.533128	4.962454	5.068212	5.465853	5.41296	5.366664	5.260757	5.146075	5.236768	5.251421	5.892382	4.779611	5.632464
LALBA	4.459283	4.107759	3.973057	4.267075	3.96583	4.534358	4.358938	4.272121	4.120013	4.417604	3.939514	4.116312	4.351161	3.990824	4.002994	3.965735	4.164582	4.408454	3.837053	3.959228	4.264913	4.367903	4.227473	4.221706	4.230867	4.559813	4.335191	4.119733	4.288916	4.131976	4.321668	4.222152	3.780317	3.732504	3.625814	3.997568	4.08547	3.819693	3.50143	3.304085	3.828932	3.632181	3.724232	3.642241	3.803657	3.45993	3.754753	3.910255	4.039122
TMPRSS6	4.829077	4.802844	4.251027	4.188807	4.449182	4.28937	4.528027	4.727355	4.392491	4.744504	4.57555	4.484982	4.816506	3.988942	4.600516	4.90552	4.275414	4.874103	4.466959	4.732915	4.564654	4.827208	4.596715	5.005709	4.683862	5.095855	4.49919	4.764458	4.581361	4.844063	4.844374	4.654888	4.387093	4.376087	4.341812	4.499249	4.754186	4.405864	4.386698	4.105269	4.234622	4.472802	4.348354	4.687773	4.382334	4.153344	4.139161	4.371441	4.520422
SPINK5	3.397751	3.468208	2.470705	3.063962	3.08583	2.786645	3.082869	2.838584	3.137924	3.045362	2.824569	3.41273	2.334489	3.097734	2.431995	3.104065	3.362584	3.547848	2.816546	3.275386	3.810082	2.925334	2.952815	3.378666	2.904832	2.451941	2.459483	2.988507	3.268037	2.399859	2.759209	3.21474	2.279605	2.694762	2.53082	2.647705	2.836121	2.680096	2.603938	2.442083	2.255525	2.454983	2.518157	2.607946	2.302027	2.383277	2.627963	2.472409	2.604752
MARCO	6.670353	5.129336	5.26083	5.141974	5.747791	5.617791	4.832679	5.861784	5.275642	6.266319	5.223875	5.144933	4.851865	4.877219	5.171824	5.704813	5.21465	5.379821	5.302173	6.490307	5.746824	5.853123	4.966463	6.024308	5.562971	5.610446	5.543147	5.568138	5.715874	6.016158	5.647355	5.809885	6.644062	6.546286	5.217556	6.350133	5.739666	5.73399	5.536604	6.331718	5.61822	5.894844	6.056587	7.058526	5.667451	4.68403	6.461342	6.202495	5.957458
BECN1	7.345759	7.540138	7.661731	7.358224	7.443043	7.492765	7.379811	7.097753	7.575817	7.085929	7.682267	7.686035	7.159269	7.457818	7.710801	7.106999	7.49156	7.497016	7.032561	7.227845	7.098712	7.273059	7.435677	6.913977	7.093714	7.156215	7.415262	7.024852	7.303397	7.135031	7.305369	7.584128	7.230588	7.316047	7.649822	7.575016	7.169634	7.252654	7.279581	7.55134	7.435096	7.48298	7.534228	7.385542	7.367625	7.430374	7.479967	7.376452	7.422401
TNFSF11	2.796051	3.122216	2.380741	2.541626	2.919316	3.0877	2.648136	2.478318	2.46847	2.485925	2.870119	2.778086	2.506043	2.281346	2.794203	4.13254	3.18108	2.501507	3.035385	2.852812	2.741861	2.871048	2.674001	2.614291	2.371333	2.783185	2.939626	2.988798	2.937307	3.467179	2.475644	2.856912	2.322056	2.698505	2.590944	2.692962	2.435599	3.102173	2.403346	2.575473	2.626062	2.282612	2.358963	2.469933	2.209382	3.003714	2.662252	2.409211	2.767678
KNG1	2.628718	2.775849	2.515477	2.785906	2.833455	2.796427	2.592981	2.6969	2.96392	3.176726	2.729075	2.658629	3.105702	3.096852	2.588472	2.989703	2.570789	2.748482	2.977915	2.950392	3.231998	2.762921	2.973096	3.334829	2.948385	2.962006	2.974717	2.96929	2.782028	3.04405	3.423654	2.880004	2.483095	2.565617	2.52203	2.702635	2.499839	2.708166	2.466894	2.483418	2.552078	2.475138	2.508014	2.540724	2.324277	2.411282	2.44831	2.383434	2.567838
CSK	12.028402	11.842744	11.659659	11.628078	11.634159	11.566041	11.314904	11.71574	11.733398	11.824894	11.412748	11.501231	11.833092	11.872967	11.363058	11.921036	11.59762	11.626621	11.658886	11.847997	11.689964	11.677506	11.681413	11.938148	11.763166	12.014667	11.62582	11.621969	11.559564	11.680428	11.698363	11.763577	11.4697	11.390901	11.406916	11.362658	11.517878	11.087418	11.440005	11.340411	11.437841	11.481829	11.373246	11.658793	11.274846	11.301827	11.325227	11.300447	11.531033
KCNH2	5.018816	4.628752	4.30346	4.790066	4.709914	4.646783	4.81194	4.735861	4.895344	5.012485	4.312323	4.392221	5.210976	4.345494	4.583613	5.366854	4.139834	4.54315	5.099616	5.002337	4.367418	4.486075	4.888744	5.510348	4.788335	4.803926	5.214791	5.204358	5.196412	4.671085	5.015806	5.088088	4.563052	4.689547	4.92812	4.744145	4.758115	5.046208	4.789725	4.356757	4.526332	4.946956	5.026689	4.802717	4.837036	4.545552	4.70739	5.099667	5.009386
JUND	7.794204	7.199582	7.30587	7.384565	7.641763	7.260197	7.170467	7.40111	7.440675	7.505891	6.964339	7.488593	7.114659	7.083888	7.188202	7.993226	7.012095	7.308042	7.602695	7.443528	7.411607	7.45141	7.40926	7.47361	7.384898	7.519055	7.331484	7.564898	7.506673	7.77731	7.31057	7.448262	7.737285	7.656309	7.745634	7.948118	7.636326	7.588983	7.439066	7.631023	7.572704	7.735234	7.642411	7.653026	7.421813	7.368053	7.382925	7.694886	7.792426
JAK1	10.042128	10.094161	9.967292	9.784345	9.866632	9.775175	9.881373	9.73131	10.163732	9.506954	10.002096	9.884038	9.617552	9.968745	9.963428	9.83497	10.044897	10.072143	9.989721	9.449542	9.692404	9.673201	9.955382	10.012349	9.89648	10.211418	9.794121	10.002894	9.727674	9.83093	10.209173	10.258143	9.646166	9.62926	9.901806	9.636164	9.472521	9.409675	9.448907	9.554475	9.411782	9.485075	9.650532	9.708159	9.570083	9.384476	9.366237	9.564427	9.689582
CLDN4	4.684891	4.221337	4.402557	3.993824	4.598482	4.703655	4.389971	4.442805	4.391721	4.421847	4.452797	4.403223	4.050065	4.28041	4.319771	4.761131	4.028215	4.391812	4.305544	4.830589	4.489355	4.161546	4.282979	4.592028	4.222575	4.566338	4.520351	4.923581	4.3788	4.376666	4.37262	4.408997	4.067704	3.980888	4.161748	4.132637	4.186759	3.809171	3.911173	3.760711	4.083915	4.095229	3.838089	3.964145	4.019709	3.682757	3.80866	3.878481	4.114706
CCL28	6.394035	7.009194	6.825223	6.891822	7.15936	6.731712	6.246349	7.121088	6.959667	6.779033	7.048676	6.630583	6.955614	7.204969	7.229124	6.847836	7.031674	6.42435	7.294761	7.029469	6.612676	7.023206	6.949255	6.824186	7.053406	6.584693	7.465923	6.939959	7.428676	6.058841	7.329003	7.008991	6.643316	6.92724	6.761054	6.152992	6.376063	6.839297	6.764692	6.987326	6.830588	6.782425	7.005359	6.752811	6.940132	7.339962	6.873555	6.782496	6.963771
RNASE3	4.726528	4.507678	5.392484	5.212862	6.15752	3.692588	4.681578	5.010693	5.797787	7.122219	4.573187	5.299826	6.411557	5.676162	5.487436	7.268477	3.919396	4.589912	5.178742	5.730286	5.349459	6.215006	4.257274	3.430973	5.753626	4.697518	5.822799	4.440155	4.089574	4.097132	4.019081	4.773082	6.434079	6.695195	4.795295	6.794394	6.554646	5.9525	5.566004	6.793468	5.330812	4.062128	6.722704	5.520106	5.803082	6.752134	5.725035	6.083446	4.644259
IRF7	6.456122	6.737672	6.102597	7.512928	5.720307	5.62878	5.739895	6.13303	6.670048	6.42843	5.835786	6.545381	6.52046	6.694718	5.206255	6.691268	6.198972	7.077172	5.79171	7.862154	6.400441	6.003238	6.641	6.697494	6.293214	6.989917	5.906343	6.075551	6.195599	6.201988	6.032146	6.298398	7.914062	7.913636	8.27241	8.658621	7.855154	7.449269	7.791097	7.836107	7.562619	7.938568	7.769722	8.347818	7.467133	7.734843	7.483325	8.133903	8.071751
IREB2	5.067245	5.986117	6.69776	6.464752	6.408647	6.349957	6.507011	5.988159	6.079037	6.164802	6.39711	6.736804	5.411354	6.272981	6.708004	5.695398	6.99107	6.201499	6.371831	6.369193	6.203217	6.186088	6.367515	5.510442	6.377654	5.70792	6.306476	6.153465	6.892884	6.021727	5.831218	6.106409	5.882454	5.901464	6.010511	5.798073	5.835344	6.451927	6.178526	6.249419	6.492217	6.159172	6.148971	5.926343	6.178305	6.397256	6.474781	6.057109	5.83337
ILK	8.885237	8.656024	8.169846	8.510144	8.414406	8.505657	8.104347	8.763157	8.821645	9.25108	8.128995	8.168173	9.180623	9.001559	8.141788	8.666994	8.122892	8.72022	8.15598	8.920779	8.640578	8.747766	8.432367	8.856139	8.461527	9.007608	8.7262	8.721368	8.303525	8.868121	8.509564	9.044886	9.899705	10.121303	10.191534	10.427923	10.215384	9.597496	9.827023	9.989492	9.824753	10.150125	10.126809	10.347996	9.89494	10.049273	9.968401	10.248496	10.02549
IL18	2.955766	3.826379	5.532703	4.035654	5.116871	5.220976	4.277459	4.767826	4.18385	5.439927	4.709681	5.131952	4.604019	4.759888	5.043133	4.44408	4.637749	4.083185	4.194494	4.810953	5.362491	4.925504	5.217183	4.983311	5.223384	3.356745	5.613185	4.393195	5.497441	4.644041	3.603239	4.849214	5.448241	5.205471	5.17443	5.122438	5.477574	5.270229	4.916964	5.705174	5.671264	5.203582	5.561299	5.12867	5.553098	5.554814	5.661475	5.694066	5.044725
IL17A	2.331449	2.582764	2.055189	2.299619	2.435753	2.551894	2.542939	2.191755	2.213708	2.481736	2.348475	2.486693	2.424567	2.720245	2.251234	2.512864	2.276368	2.639309	2.543128	2.152769	2.544114	2.175621	2.397634	2.501489	2.171616	2.634875	2.321047	2.604074	2.32597	2.981951	2.709259	2.699789	2.225883	2.44723	2.368493	2.360978	2.25592	2.071348	2.22299	2.200757	2.104574	2.194279	2.195145	2.285801	2.034335	2.134743	2.059054	2.088796	2.307157
LTB4R	6.852419	6.908449	6.310795	6.894602	6.439887	6.441067	6.904315	6.96889	6.961164	7.162071	6.694396	6.886979	7.254	6.709251	6.445406	6.989022	6.207868	7.441229	5.944947	6.837037	6.653819	6.713422	6.612247	6.868059	7.058133	6.986246	6.2016	6.914239	6.735281	7.177557	5.953594	6.99408	7.003326	6.886798	7.433649	7.327568	7.027053	6.976877	7.187564	6.862596	6.835883	7.46016	7.503094	7.181912	6.959403	6.88773	7.084718	7.44489	6.939799
MASP2	3.836223	3.610919	3.22143	3.577351	3.497711	3.5188	3.422105	3.517449	3.759701	3.716482	3.363209	3.665533	3.671299	3.553028	3.685872	3.62442	3.148743	3.494499	3.432842	3.546327	3.522448	3.232013	3.412043	3.840405	3.393344	3.602956	3.412408	3.752299	3.582894	4.016469	4.040027	3.492113	3.45291	3.380098	3.583033	3.646799	3.519706	3.232159	3.281827	3.244983	3.412825	3.467607	3.367826	3.464665	3.313825	3.397823	3.146122	3.440023	3.458557
TRIM27	7.513431	7.701649	7.43339	6.876342	6.8665	7.470849	7.375222	7.377364	7.711529	7.871123	7.299886	7.383821	7.885288	7.589443	7.146263	7.226653	7.608576	7.502789	7.387592	7.638158	7.48778	7.141871	7.094624	7.70765	7.94662	7.837129	7.401384	7.787687	7.215537	7.969903	7.036209	7.405324	8.08921	8.170429	8.088408	8.460481	8.213366	7.731645	8.138981	8.049178	8.316192	7.829904	8.027429	8.43299	8.016158	8.239275	7.878984	8.293524	7.948449
RELA	7.927298	7.714368	7.791529	7.732051	7.395538	7.091998	7.516348	7.549389	7.810155	7.729993	7.86106	7.5648	8.001864	7.793418	7.802795	7.719309	7.37967	7.438721	7.616868	7.732723	7.129663	7.779668	7.679059	7.833642	8.030844	7.715772	7.402377	7.547749	7.887627	7.740915	7.554367	7.830913	7.904691	7.960949	8.102817	8.15685	7.978046	7.782117	7.958044	8.139094	7.940602	8.060121	8.17397	8.331796	8.145893	7.963191	7.947747	8.193066	8.07263
IL7R	10.135232	10.893069	10.593355	10.716146	10.762272	10.776833	11.015444	10.309443	10.493613	9.914504	10.841238	10.491236	10.272915	10.774138	10.557774	10.15341	11.190241	10.071561	11.119001	10.460209	10.382763	10.909722	10.88072	10.488928	10.174069	10.313243	10.696026	10.773491	10.693726	10.245426	11.3066	10.685983	10.871649	10.944773	10.954484	10.51964	10.745977	10.978388	10.768227	11.045582	11.150568	10.629386	10.96486	10.927354	10.995164	11.026223	11.137315	11.120144	10.898542
IL1A	4.699248	5.925643	5.802441	5.569041	5.178693	5.680112	5.927325	5.653402	5.750038	5.579309	5.938477	6.077658	5.503621	5.389727	5.592831	6.372844	5.916217	6.075948	5.819739	5.290214	5.631664	5.122374	5.201753	5.620768	5.292946	5.868914	5.328689	5.516146	5.732761	5.926867	5.687412	5.508195	4.642161	4.856947	4.876671	4.876223	4.7982	4.565446	4.505228	4.806507	5.077244	4.415127	4.664374	4.717509	4.481767	4.723537	4.740293	4.495433	4.842452
PTX3	5.653424	4.112085	5.477947	5.811225	4.16237	3.969265	3.865473	5.195957	3.972117	5.995503	4.748254	4.891048	5.014526	4.672912	4.800634	2.915343	4.539527	3.483996	4.341332	4.716535	4.140619	3.68213	4.246234	3.801581	4.042647	3.504145	4.908468	3.576859	3.338115	3.360594	4.370659	3.439454	4.30744	3.994134	4.327237	3.859029	3.946262	3.536232	3.808512	4.134376	4.804343	3.61834	5.107673	3.869973	4.163255	4.446425	5.056006	3.729081	3.640791
IFNAR2	9.967291	10.118117	9.713794	9.990205	9.897171	9.912031	9.470771	9.840942	10.098011	9.877139	10.150814	9.93326	10.168385	10.069969	9.988669	10.195259	9.762734	10.222076	9.933927	10.117569	9.642526	9.845181	10.006703	9.837799	10.300001	10.205182	10.064823	10.009641	10.116168	10.171251	10.041571	9.825388	9.807615	9.73794	9.930178	9.746657	9.743534	9.666889	9.764929	9.670089	9.728151	9.941046	9.818604	9.800058	9.527488	9.652326	9.802913	9.65855	9.703653
SYTL1	6.817262	7.216549	6.321332	6.395969	6.240727	6.009496	6.585924	6.453867	6.815391	6.554609	6.560971	6.053599	7.320311	6.996822	6.571537	6.653691	6.369445	6.76949	6.719197	6.634574	6.332999	6.551509	6.79518	6.927768	6.95176	7.038509	6.477816	6.276594	6.614008	6.746461	7.04477	6.67384	7.460073	7.478357	7.634336	7.784604	7.128431	7.555563	7.382462	7.449475	7.39552	7.682296	7.716432	7.592406	7.650082	7.739788	7.217862	8.035031	7.715805
APOBEC3C	9.105272	9.039292	8.942776	9.252101	8.790472	8.704049	8.438209	9.097844	8.766586	9.052572	8.829031	9.107659	9.22809	9.078923	9.050805	9.461679	8.929127	8.563595	9.196608	9.146696	8.751412	8.843142	9.035478	9.402641	9.12936	9.506985	9.197951	9.113625	9.048651	9.067717	9.371186	9.422307	7.520091	8.01022	7.876744	8.669005	8.008215	8.491425	7.038127	7.766033	8.300806	8.917926	8.212201	8.067829	8.685638	7.631866	7.188325	8.869996	8.630976
DDX17	8.759389	9.470158	9.947118	9.244984	9.581599	9.728718	9.841022	9.119367	9.676577	8.506748	9.964942	9.71301	8.569296	9.387091	10.07059	9.307971	9.898896	9.748613	9.721782	8.926515	9.0971	9.376734	9.477812	9.135731	9.057442	8.787522	9.382241	9.490794	9.188695	9.384535	9.866999	10.051278	9.13226	9.39332	9.342321	9.234028	8.899569	8.985314	9.001302	9.341907	9.198407	9.128355	9.245748	9.172424	8.935198	9.434103	9.055359	8.979993	9.149694
PTGS2	5.209784	6.865721	7.16521	5.882288	6.434486	6.990224	8.161284	4.704714	6.88555	4.098832	6.852411	7.034681	5.370349	5.173867	7.162515	6.536881	7.660363	6.693729	5.347349	5.94534	6.927565	6.201835	6.061758	5.20674	6.034632	5.41069	5.461032	6.970965	5.929445	6.986139	5.377442	5.002476	6.814788	6.456585	6.508487	6.80866	5.589928	6.622159	6.856461	6.775621	6.708974	5.872862	6.053324	5.682373	5.820478	6.458647	6.549251	5.910111	6.045981
HTR1A	4.537929	3.318591	3.362601	3.302616	4.144607	3.314864	3.282826	3.606941	3.786053	3.202471	3.47505	3.320609	3.234877	3.216502	3.6682	4.167679	3.406447	3.509021	3.567607	3.630629	3.275691	3.51292	3.811474	4.371898	3.541715	3.591503	3.979289	3.772248	3.713199	4.293914	3.654862	3.857284	3.493008	3.65242	4.145984	3.689789	3.705751	3.244568	3.713455	3.517349	3.523163	3.664926	3.488481	3.639997	3.584333	3.091999	3.034851	3.349817	3.542132
CD40LG	5.615454	6.070299	6.327305	6.021358	5.737818	6.535395	4.872467	5.666888	6.518436	6.094461	6.55107	5.683396	6.055433	5.793039	6.272495	6.091503	6.868984	5.565583	6.193046	5.672041	5.827073	6.257938	6.899269	5.96731	6.165534	6.189787	6.352247	5.669372	6.168482	5.256176	7.039576	5.683378	7.326999	7.112881	6.899196	6.658556	6.300153	7.232849	7.174616	7.628351	7.696612	7.505811	7.672076	7.80373	7.575934	7.065715	6.838303	6.201811	7.42203
CD14	10.155879	9.854672	9.045076	8.883545	9.020787	9.149067	8.489166	9.214267	9.493273	9.659468	9.641632	9.620436	9.782561	9.472422	8.48984	9.850567	8.380114	9.74467	8.775783	9.018839	9.697539	8.866812	8.980914	9.721016	9.713878	9.880949	9.360028	9.610603	8.837881	9.563126	8.491045	9.620492	9.967392	9.847841	10.594077	11.010249	10.688834	9.870806	10.167426	10.410068	10.341961	10.314441	10.499966	10.394658	10.455229	9.964715	10.352233	9.976039	10.054729
MASP1	3.967656	3.936134	3.517832	3.774722	3.816537	3.536427	3.853835	3.770264	3.685136	3.688054	3.534684	3.796314	3.757382	3.684553	3.711504	4.039946	3.665848	3.679731	3.951522	3.882864	3.562998	3.67768	3.561776	3.915742	3.496898	3.967383	3.814645	4.007236	3.726133	3.846899	4.112022	3.881386	3.510639	3.640419	3.740606	3.703383	3.85604	3.51265	3.470824	3.502712	3.601462	3.579906	3.509575	3.665285	3.543511	3.381807	3.498915	3.588882	3.776861
PROC	4.782272	3.991774	4.3381	4.489346	4.130768	3.697001	4.312393	4.503283	4.007782	4.017543	4.09849	4.368213	4.560504	4.092762	4.118159	4.06299	3.739539	3.811178	3.697547	4.465998	4.739969	4.100532	3.970008	4.93484	3.916005	4.684175	4.075332	4.661485	4.373827	4.695812	4.748432	4.166012	4.444567	4.390636	4.565418	4.571974	3.878362	4.045347	4.281583	4.507246	4.199982	4.46494	4.617837	4.683316	4.328524	4.10401	4.139376	4.478674	4.610254
MAP2K2	6.425525	6.000827	5.508268	5.553768	6.096063	5.824094	5.587868	5.980492	5.690697	6.588075	5.713467	5.991427	5.895329	5.951504	5.933778	6.643878	5.581641	6.246102	5.952647	6.025531	5.812198	5.949173	5.558241	6.675463	5.854322	6.454303	6.207422	6.368809	5.841225	6.202678	6.223429	6.284816	5.990107	6.081141	6.229431	6.479771	5.976869	5.963844	5.886304	6.302149	6.012578	6.511663	6.537519	6.472025	6.177561	6.014363	5.981944	6.584138	6.303885
MAP2K1	9.528396	9.200739	9.98291	9.607272	9.742592	9.731037	9.179495	9.365522	9.314539	9.297195	9.739881	9.947624	9.254713	9.061956	9.678858	9.00802	9.928829	9.333081	9.267847	8.670669	9.678572	9.578783	9.520632	8.974351	9.361341	8.88072	9.581246	8.708233	9.369869	8.831813	9.18477	9.195757	9.648851	9.846238	9.580098	9.411126	9.768261	9.662728	10.126822	9.730704	9.875726	9.316914	9.388555	9.304053	9.693896	9.659729	10.1694	8.937482	9.477242
HRG	3.883375	3.550967	3.18034	3.200999	3.233148	2.98311	3.324044	3.384887	3.263592	3.33258	3.52421	3.171032	3.5541	3.313972	3.066147	3.743072	2.746048	3.246721	3.144941	3.274415	3.221842	2.970819	3.119126	3.820711	3.048554	3.698424	3.370752	3.582796	3.05847	3.515526	3.793163	3.582536	2.99004	3.190278	2.97099	3.217192	3.536283	3.017642	3.006327	3.014306	3.172838	3.094831	3.11022	3.22827	2.989081	2.898035	3.004515	3.141776	3.334543
NDRG1	10.394702	10.035702	10.249701	10.272975	10.056097	10.028115	9.298146	10.270585	10.599836	10.199065	10.262474	10.096184	10.809303	10.24731	10.355804	9.921675	10.077774	10.392096	9.887411	10.244129	10.188636	10.186338	10.207856	10.431192	10.393557	10.453284	10.305884	10.057881	10.534547	10.3038	10.281026	9.982255	10.732841	10.809212	10.781887	10.87316	10.511555	10.455454	10.456645	10.632735	10.678232	10.75529	10.519651	10.759121	10.335408	10.320247	10.547431	10.693988	11.095511
IRF9	9.662446	9.162787	9.574309	10.110373	9.24692	9.192416	8.859795	9.176206	9.839704	9.468211	9.305328	9.612381	9.872518	9.495351	9.240076	9.982304	9.782016	9.941105	9.250734	10.300574	9.30488	9.517254	9.688382	9.512079	9.881458	9.828962	9.191247	9.011908	9.269684	9.463824	9.674235	9.597853	10.081556	10.229047	10.695093	10.906993	10.162473	9.942407	9.825198	9.961669	9.812154	10.345344	10.219607	10.741026	10.181715	10.054877	10.083355	10.56905	10.346763
TRIM22	9.938164	9.89535	10.929769	11.052004	10.595702	10.488666	10.431504	10.097489	10.238747	9.815217	10.041057	10.955126	9.436366	9.781884	10.722238	10.255214	10.817471	10.147892	10.121815	11.236369	10.333037	10.69376	10.635867	9.640438	9.99338	9.123341	10.082268	9.856482	10.482798	9.60268	9.301515	9.95146	10.153144	10.497552	10.416772	10.321164	10.188691	10.221596	10.216873	10.204688	10.208288	10.084317	9.845791	10.095045	10.448773	10.386685	10.657835	9.909697	10.160501
LANCL1	5.722114	5.520315	6.497137	5.624423	6.405128	6.225458	6.022646	6.153356	5.958393	5.684545	5.715242	5.936938	5.519682	5.658166	6.210582	5.32026	6.358724	5.402315	6.026755	6.246276	6.031539	6.330699	6.27932	5.123518	5.767538	4.723856	6.264651	5.803817	6.126713	5.268589	5.657422	5.856923	6.217016	6.295884	6.093086	5.989553	6.117102	6.105138	6.266842	6.64438	6.427853	6.103663	5.814709	5.926389	6.440648	6.614199	6.377965	6.16334	6.073377
PPP4C	7.231493	6.971727	6.817154	6.751797	6.409833	7.026348	7.084206	6.611788	7.117739	7.20919	6.73048	6.891245	6.590615	7.0959	6.547029	7.503281	6.747233	7.647429	6.876735	6.801733	6.974338	6.861935	6.780771	7.602621	7.149072	7.111928	6.826142	6.85142	6.497119	7.274135	6.693044	7.435344	7.848444	7.816487	7.936234	8.468308	7.825176	7.61035	7.4487	8.017594	7.843773	8.183405	8.167591	8.133198	7.596621	7.813345	7.391874	8.230204	8.107081
HMOX1	8.706636	7.748177	8.170945	8.007104	9.02883	8.062514	7.727518	7.922835	7.742661	8.519757	7.884778	7.685642	8.450967	8.265855	7.971589	8.280035	7.24531	7.50261	7.65054	7.879131	8.244535	7.936691	8.372268	8.145467	7.779624	8.69166	7.864296	7.571759	7.27095	8.565863	7.652996	8.722588	8.893309	8.816821	8.630529	9.086843	8.535399	8.427937	8.848992	9.095157	8.943356	8.910961	8.701197	9.237514	8.519157	8.094116	8.810407	8.674558	8.826624
HMGB1	10.085402	10.297045	10.719662	10.430262	10.638552	10.791475	10.832074	10.308399	10.337688	10.011039	10.790937	10.598245	9.985644	10.313531	10.803291	10.244818	10.98745	10.145847	10.418797	10.326692	10.674085	10.642416	10.533613	9.664726	10.371993	9.722938	10.236589	10.569247	10.47914	10.433611	9.933645	10.154289	10.462319	10.445387	10.110518	9.984102	10.247588	10.584295	10.211283	10.333959	10.269742	9.86847	10.000839	9.837382	10.409084	10.515779	10.607396	10.400712	10.033544
RNASE7	3.199794	2.729566	2.810469	2.592633	2.459929	2.666844	2.783185	2.659708	2.511913	2.666979	2.83451	2.451863	2.893089	2.30839	2.522017	2.842284	2.197386	2.859645	2.707779	2.590168	2.538959	2.61847	2.633103	2.968227	2.663964	3.066835	2.570274	2.570473	2.624237	2.638702	3.136906	2.720122	2.672445	2.463006	2.579839	2.485198	2.678603	2.567863	2.54955	2.538425	2.501089	2.522793	2.552963	2.442946	2.490138	2.271225	2.414952	2.413214	2.51923
ABCC4	4.671658	4.5655	5.018141	4.97763	5.359131	5.658942	4.837147	4.695922	5.226006	4.821601	4.906337	4.639723	4.691511	5.363378	5.839126	5.154591	4.948444	5.577045	5.40832	4.952941	4.640479	5.979073	5.467414	4.983256	5.579161	5.115908	6.070033	5.13659	4.866805	5.890863	4.994899	5.876196	5.193172	4.960162	4.898939	4.831501	4.620758	5.737797	4.871457	4.513135	4.445032	4.896266	4.764499	4.81147	4.862078	4.735051	4.902384	5.208359	5.321071
HGF	3.917956	3.712287	3.77454	3.669423	3.928532	3.958184	3.886321	3.502386	3.69605	3.521601	3.999563	3.942764	3.655856	3.558478	3.461296	3.808207	3.708891	4.13469	3.439345	3.796684	3.950565	4.11824	3.576157	4.074627	3.563735	3.69817	3.493107	3.691599	3.355723	3.838592	3.634223	3.620947	4.098361	3.929214	3.730398	3.934774	3.968426	3.846843	4.150998	3.995658	3.948949	3.736726	3.845722	3.603389	3.343128	4.030147	3.99126	3.618403	3.767357
HDAC1	9.861492	9.819514	9.668943	9.874079	9.569451	9.572621	8.873103	9.721257	9.690424	9.805348	10.048124	9.669849	10.203979	9.726142	9.910589	9.491007	9.955847	9.765241	9.918613	9.775831	9.849368	9.58766	9.75995	9.981226	10.019025	9.975189	9.784408	9.859134	9.65909	9.533958	10.024565	9.79684	10.394146	10.535573	10.206232	10.203404	10.493197	10.213368	10.318997	10.513616	10.464648	10.456193	10.420761	10.446542	10.545421	10.663221	10.434811	10.375951	10.409916
IFNLR1	5.534708	5.794768	5.84029	5.623976	5.193438	5.595169	5.723801	5.565441	5.410028	5.939177	5.48467	5.358695	5.608994	5.833076	5.830057	5.395158	5.587568	4.790545	5.175163	5.671914	5.297205	5.614663	5.734568	5.525626	5.403028	4.932258	6.16941	5.340829	5.689342	5.030477	5.574521	5.506549	4.947846	5.060076	5.111236	5.269039	5.128065	5.277052	5.421253	5.401784	5.268534	5.152531	4.872324	5.070699	5.144688	5.440375	5.343374	5.517765	5.368319
PLSCR1	6.536704	6.745001	7.68141	8.391258	6.79185	7.19876	7.584543	6.995132	7.206225	5.83141	7.719309	7.881292	6.430512	5.52363	6.874706	6.845971	7.381632	7.222895	6.357449	8.658513	6.566775	7.114344	6.989803	5.732968	7.080474	5.957784	6.812903	6.443061	7.314503	6.866096	5.199736	5.925923	6.161467	6.784644	7.248757	7.667116	6.132192	6.46897	6.915558	6.701459	6.669643	7.018207	6.811315	6.554059	6.670119	6.656448	6.794042	5.948278	6.360202
BACH2	7.030494	7.083075	6.949823	7.687169	7.183642	7.132148	7.149613	7.430285	7.066345	7.129918	6.953253	6.831289	6.451861	7.346537	7.058098	6.092194	8.088517	6.472456	8.174827	6.865268	7.149194	7.318224	7.002701	6.956657	7.184199	6.757059	7.993671	7.385157	7.769693	6.183274	7.774253	7.088449	7.75202	8.014443	7.648631	6.852446	7.581617	8.143696	7.958272	8.180712	8.260762	7.39991	7.900522	7.768877	8.156834	8.477839	8.092797	7.533335	7.854635
TANK	5.899073	6.423674	7.051563	6.608954	6.779826	6.970756	7.089864	6.058255	6.281843	6.127871	6.997886	6.951111	6.177212	6.147204	6.965584	6.629333	7.171204	6.697886	6.133187	6.50491	6.776117	6.837271	6.422814	5.716496	6.105461	6.360889	6.2389	6.323525	6.333327	6.879243	5.792803	6.294177	6.744911	7.055542	6.658073	6.670212	6.45958	6.958394	6.841506	6.721699	6.885817	6.948163	6.772246	6.348789	6.60329	6.693948	6.874147	6.447593	6.298755
PIK3CG	7.400151	7.297531	7.249057	7.346396	7.345763	7.49735	7.714721	7.054719	7.207332	6.792384	7.416054	7.543033	6.924877	7.055965	7.400963	7.334325	7.230491	7.234984	6.819946	7.087233	7.502688	7.091308	7.428511	6.509122	7.487381	6.946938	6.895666	7.301267	7.076068	7.099425	6.566034	6.965534	7.135016	7.340016	7.353226	7.467928	6.935629	7.353017	7.465081	7.437949	7.359169	7.219235	7.255982	6.974732	7.222075	7.336518	7.357933	7.256845	7.058707
ARRB1	7.72678	7.252664	7.284972	7.133318	7.211216	7.010555	6.742771	7.061288	7.292596	7.800279	6.883339	6.984532	7.739349	7.586512	6.988639	7.347072	6.79113	6.970923	6.850555	7.397988	7.480686	7.154239	6.951674	7.662183	7.098782	7.731939	7.179279	6.936397	6.847087	7.211401	6.890002	7.60378	8.035742	8.052331	8.295658	8.259645	8.163635	7.817751	8.076509	8.257235	7.861733	8.111062	8.08152	8.334835	7.926311	7.763314	7.904137	8.34086	8.069466
RSAD2	6.844687	6.635594	9.398934	11.517974	8.132048	8.020667	6.441786	6.275069	7.579804	7.440752	6.55186	9.533773	7.603085	6.482191	7.358894	8.234656	7.600712	8.908829	7.505642	11.981836	7.059571	8.535255	7.80337	7.086018	6.890412	6.620907	7.703316	7.590578	7.921849	7.66155	6.500266	7.288991	7.215166	8.414407	9.180547	7.388576	7.381196	7.0057	6.531394	6.636279	6.316083	6.572599	6.404108	8.378742	7.237023	7.399925	7.510419	7.922037	7.336303
STAB2	3.419295	3.0176	2.85101	3.301365	3.578332	3.601751	3.303158	3.647251	3.471114	3.499271	3.419855	3.512497	3.688239	3.491672	3.478753	3.842573	3.014467	3.795256	3.45886	3.775022	3.1074	3.568974	3.203421	3.774842	3.446617	3.651491	3.396583	3.673525	3.474674	3.655084	3.820963	3.384502	3.116968	3.110089	3.147322	3.173032	3.659087	3.297393	3.07568	3.323435	3.268841	3.11094	3.163183	3.389541	2.943967	2.681634	2.93492	3.035194	3.306771
TBK1	8.021671	7.999311	8.573612	8.191739	8.351591	8.596333	8.939498	7.874307	8.05788	7.10806	8.742643	8.894958	7.603615	7.263333	8.452519	7.805075	8.876256	7.853381	7.561665	8.690679	8.404025	8.329276	8.583931	7.084113	8.163079	7.031724	7.227219	7.520529	8.126845	8.51524	6.011907	7.221083	8.365911	8.202117	7.989524	8.063488	7.787732	8.045581	8.316823	7.779614	8.098122	8.199734	7.975605	7.937395	7.980834	8.373774	8.551285	7.849864	7.701686
PDYN	4.022039	3.576037	3.554656	3.917928	3.826682	3.766885	3.381578	4.021835	4.208379	3.711228	3.63278	3.393906	3.813578	3.513479	3.263873	4.169127	3.400285	4.088099	3.455932	3.624996	4.884756	3.876664	3.756327	3.976414	3.751464	3.778409	3.801618	3.994966	3.768803	3.873038	4.423241	3.310669	3.573779	3.520791	3.761245	3.883343	3.984952	3.603254	3.405082	3.347994	3.582174	3.622671	3.807316	3.795696	3.393625	3.274582	3.269872	3.530299	3.638186
PDGFRB	5.995692	5.330724	5.678194	5.215981	5.996867	5.004271	5.738816	5.32087	4.942227	5.498232	5.384304	5.594529	6.007434	5.421013	5.909807	5.631423	4.975536	5.663539	5.571514	5.488388	5.401474	5.575329	5.688335	5.601736	6.010485	5.677748	5.37975	5.528419	5.244239	5.745846	5.363008	5.966524	5.20745	5.269599	5.29637	5.986977	5.785595	5.804993	4.910459	5.483999	5.405822	5.585597	5.201685	5.491063	5.510006	5.554814	5.638689	5.571453	5.5408
PDCD1	6.425119	5.333852	5.036368	5.177497	5.599049	5.053506	5.408239	5.758409	5.563051	5.443132	4.952628	5.184522	5.617369	4.901904	5.030439	5.729546	4.854086	5.421783	5.464072	5.405776	5.04298	5.332674	4.964602	6.22551	5.407113	5.70157	5.227492	5.785974	5.307656	5.807185	6.032166	5.702247	5.294962	5.199338	5.43286	5.475256	5.563044	5.187274	5.271086	4.968167	5.058067	5.406637	5.070367	5.305622	5.237073	4.878866	5.133842	5.371618	5.47205
PCSK2	2.791936	2.895207	2.689582	2.959909	2.783046	3.136294	2.975758	2.803504	3.189946	3.101275	2.763671	2.694377	3.607149	3.43665	2.65698	3.26613	2.771655	3.305958	2.97191	2.886376	2.5226	3.172664	2.944852	3.430351	3.071533	2.984275	3.020271	2.95346	2.90558	2.811833	2.968558	3.055531	2.831699	2.769561	2.873711	2.82356	2.882159	2.770313	2.754825	2.477292	2.587483	2.657394	2.839321	2.701141	2.649741	2.693498	2.568324	2.683168	2.74197
PCSK1	1.853218	2.283148	2.01549	2.300589	1.972891	2.00499	2.15207	2.428833	2.005057	1.952771	2.09548	1.877503	2.163993	2.230216	1.991153	2.343721	2.144458	1.971952	2.156976	1.91662	2.910945	2.19941	2.232603	2.787927	1.888018	2.084107	2.358257	2.359327	2.066193	2.594689	2.947691	2.58485	1.998458	2.059826	2.351396	1.889523	1.967207	1.99966	1.819084	1.840647	1.980522	1.779329	2.014145	1.838049	2.096137	1.723906	1.69932	1.830351	2.005829
ARG2	7.316588	6.283806	6.692846	6.993817	6.936437	7.081406	6.486468	6.764354	6.968603	6.59261	6.899766	6.500586	6.70475	6.713615	6.952027	7.420945	6.585523	7.131683	7.068599	6.916918	6.500962	7.10599	7.700167	7.047451	6.993151	7.005548	7.803329	6.826587	6.804714	7.67915	6.927341	7.079501	7.063003	7.657089	7.304267	6.870763	7.412896	7.685434	7.169704	7.210031	6.985748	7.387079	7.468405	7.13366	7.261379	7.457299	7.151332	7.812025	7.356145
AQP9	10.609151	11.028487	10.209805	10.699387	10.415596	11.21462	11.090564	10.272709	10.788835	10.535206	11.127672	10.775258	10.658396	10.449504	10.467393	10.990591	10.456834	11.238013	9.778556	10.69554	10.720127	10.494009	10.589942	10.188728	11.042808	10.79031	10.010027	10.715205	10.810958	11.177688	9.557891	10.054569	11.546938	11.472006	11.70456	11.673579	11.313645	11.281887	11.419283	11.236479	11.386179	11.671304	11.493344	11.190339	10.963978	11.064206	11.427766	11.393822	11.420053
FASLG	5.209565	4.462125	5.047378	4.720831	5.344088	4.94957	5.245463	4.528738	4.143361	5.027429	5.423874	5.169147	4.643053	4.651595	5.328163	5.275053	4.431178	4.896853	5.296845	5.002331	5.210958	5.181817	4.942404	5.027858	4.916343	5.149106	4.013757	4.971309	4.713462	4.926888	4.784263	5.121462	5.038884	5.309798	4.950549	5.383848	4.904742	5.340818	5.178894	5.400988	5.173454	5.721688	4.92661	5.023867	5.845784	5.833801	5.386576	5.614114	5.55034
APOH	3.051263	2.876676	2.84559	2.749652	2.917652	2.864578	2.759295	3.118917	2.855398	2.771231	2.863412	2.969908	3.217267	3.035366	3.283993	3.337615	3.074397	3.087398	3.065867	3.207801	2.751496	2.788786	2.784561	3.719237	2.443579	2.904038	3.00551	3.049017	2.838779	3.017956	3.088456	3.013081	2.663541	2.739761	3.079584	2.661181	2.99032	2.820466	2.950656	2.645244	2.877429	2.678889	2.600301	2.944334	2.651285	2.529134	2.695555	2.911167	2.844351
BIRC5	4.953901	5.044551	5.193752	5.591098	4.674678	5.485087	4.668574	5.437872	5.128102	5.319202	4.396981	4.821873	5.246817	4.869892	4.81295	4.76265	4.993359	5.263549	5.478639	4.843757	4.812584	4.83641	4.556309	5.288516	4.741113	4.954072	5.115269	5.620702	5.177853	4.598669	4.896954	4.919815	4.205632	5.330932	4.312272	4.318305	5.179687	4.423132	5.221385	4.458051	4.564403	4.694367	4.44934	4.986002	4.941356	5.083132	5.004155	5.029376	4.757292
ANXA6	8.173215	7.201487	6.574907	6.77208	6.748685	6.991423	6.605498	7.210302	7.028654	6.93483	6.869514	6.206929	6.93132	6.923502	6.402355	7.001096	6.700378	6.840629	6.968158	6.785092	6.894361	6.796363	7.066682	7.434788	6.783671	6.936089	6.771773	6.784287	6.54523	6.731232	7.5006	7.33591	7.344968	7.356713	7.26531	7.39355	7.322799	7.185051	7.106907	7.608599	7.493463	7.568819	7.786081	7.569517	7.486124	7.88108	7.338144	7.59797	7.575484
IL22	3.154948	3.283398	2.995002	2.581842	2.870734	2.87024	2.51821	2.907176	3.224045	2.896427	2.894891	2.421152	2.656137	2.705822	3.080498	2.86181	2.641764	3.313846	3.27979	2.863882	2.819545	2.717252	2.782762	3.305214	3.051939	3.521319	2.817444	3.14321	2.992137	3.580747	2.885039	3.094745	2.527405	2.561927	2.701834	2.798692	2.568446	2.499882	2.650703	2.654128	2.892933	2.796603	2.509379	2.658614	2.631663	2.469046	2.523011	2.738964	2.672026
VIM	8.34296	8.618427	8.866086	8.433766	8.594857	8.73046	9.074784	9.027117	8.311168	8.656458	8.947495	8.802052	8.566459	8.640574	8.208846	9.020178	8.619994	8.766836	8.756133	8.606003	8.828829	8.452275	8.693421	7.855507	8.899607	8.570238	8.3849	7.936606	8.579948	8.636898	8.316713	8.200145	9.236341	9.076075	9.199591	9.346134	9.082868	8.946367	9.398222	8.909084	9.22787	9.410141	9.361745	8.961539	8.755858	8.958261	9.205915	8.565757	8.936217
VCAM1	2.806434	2.912526	2.695412	2.05091	2.685587	2.592022	5.583167	2.694586	2.991887	2.742621	2.56606	2.550387	2.686573	2.688218	2.757485	2.862233	2.327702	2.207884	2.763877	2.889916	2.321053	3.185775	2.379289	3.112364	2.545165	2.629202	2.394035	3.389586	2.19756	3.238227	3.26854	3.743372	2.333221	2.970848	2.305295	3.429727	2.484761	2.411913	2.243028	2.583468	2.717213	2.918611	2.362507	2.54044	2.327549	2.389758	2.573014	3.277165	2.072667
PRDX1	10.204147	9.94742	10.356758	10.028306	10.12297	10.109485	9.765995	9.768826	9.667029	9.974941	9.918442	9.82362	10.120447	9.893188	9.919564	9.87893	10.139176	9.653506	10.39085	10.346871	10.509394	10.466751	9.983991	10.232381	9.858783	10.216559	10.070106	9.991455	9.702403	9.997853	9.877694	10.094909	9.885954	9.887901	9.791149	9.626307	10.024703	9.60352	9.362058	10.062321	9.825185	9.52439	9.858932	9.957964	9.918267	10.237267	10.103746	9.899613	9.806798
GFAP	3.277477	3.085065	2.933372	2.743313	2.788528	3.029654	3.026131	3.058933	2.876993	3.20809	2.844558	3.340576	2.75363	2.655597	2.835835	3.511939	2.956574	2.89948	3.306723	3.189143	2.818331	2.82822	2.949312	3.433987	2.96596	3.234486	3.122664	3.14719	3.325455	3.125222	3.225178	3.319926	2.837568	2.835409	3.039558	2.987966	3.246025	2.814471	2.944973	2.778494	2.921024	3.066383	2.946617	3.04306	2.856163	2.568954	2.802071	2.932946	2.98321
GBP2	10.211035	10.28231	10.834173	10.8592	10.156293	10.599247	9.915241	10.25295	10.864206	10.191507	10.431111	10.989627	10.632011	9.941968	10.69777	10.677551	10.955981	10.744258	10.18434	11.120014	10.262283	10.633334	10.504582	9.859008	10.556218	10.650177	10.379446	10.406583	10.756789	10.328615	10.288462	10.169097	10.695301	11.008835	11.019593	11.314387	10.447846	10.347252	10.593402	10.252889	10.439488	10.694388	10.533371	10.885759	10.461951	10.426216	10.820866	10.470368	10.763147
ALB	3.110298	3.108145	2.960228	2.889576	3.3051	2.978096	3.125475	3.103985	2.802268	2.970983	3.334838	2.752899	3.472681	3.089944	2.93927	3.100095	2.897951	2.987841	3.128455	3.102823	2.984138	3.354751	2.915938	3.353192	3.123221	3.256076	2.84682	3.03765	2.961015	3.134196	3.224246	3.218566	2.861275	2.926916	2.835931	2.905225	3.10813	2.787624	2.782604	2.907647	2.750555	2.744414	2.772367	2.829905	2.841121	2.659609	2.84293	2.722712	2.9128
SLC29A3	5.764073	5.199803	5.400227	5.732892	5.646016	5.106406	5.325354	5.884212	5.579538	6.232106	5.097661	5.184213	5.164382	5.714432	4.930917	5.114728	5.431097	5.226736	5.116833	5.678604	5.790558	5.067547	5.397312	5.574938	5.705771	5.77239	5.668287	5.322547	5.165	5.357678	5.433311	5.946404	6.446544	6.255911	6.337999	6.147688	6.192454	6.197415	6.321414	6.651428	6.391306	6.298002	6.337969	6.41391	6.671966	6.548561	6.48953	6.735625	6.072858
OAS1	7.652496	7.429826	8.054151	9.802142	7.802803	7.783992	7.40204	7.709001	6.961113	8.314454	7.387815	8.290454	8.683615	7.545153	6.869926	7.501365	7.264891	7.964849	7.071057	10.578111	7.636881	7.571714	8.302763	7.537915	7.337386	8.065971	7.281867	6.907257	7.51025	7.268005	6.882407	7.457781	8.460995	8.669802	9.137368	9.090263	8.901063	7.969427	7.797319	9.111751	8.24043	7.985416	7.748118	9.076482	8.431571	8.593933	8.550858	8.146638	8.686327
AGER	7.282878	7.188107	5.950567	6.075885	6.433014	6.719536	6.124622	6.252475	7.079011	6.778866	6.89539	6.590326	7.102829	6.844291	5.917221	6.715463	6.401135	7.002822	6.409663	6.409058	6.403587	6.263892	6.309867	6.96434	6.90849	7.423174	6.270403	6.601039	6.322314	7.381127	6.721559	6.701272	7.317864	6.631479	7.440526	7.224611	6.873959	7.175363	7.375746	6.883929	7.062461	7.097371	7.299338	7.538377	7.087855	7.160935	7.15055	7.884211	7.051813
UNC93B1	6.075876	5.488747	5.557576	5.74173	5.624849	5.439344	5.434382	5.428621	5.523401	5.814609	5.344633	5.453843	5.724619	5.603264	5.037341	5.762476	5.255494	5.82792	5.732529	6.035001	5.682559	5.562483	5.540372	5.920761	5.63078	5.854126	5.57939	5.930266	5.712672	5.866555	5.746499	5.792855	5.714165	5.612684	5.934237	6.051691	5.678763	5.551563	5.776489	5.651061	5.540899	5.922777	5.640569	6.033737	5.532546	5.664455	5.429346	5.859868	5.467331
TNFSF4	7.373384	7.484726	7.025828	8.193504	7.115973	8.712383	7.200798	7.022329	7.765235	7.0938	7.718091	7.710192	6.759637	8.331567	8.559499	7.019235	7.717275	7.774439	6.505304	6.561924	7.543204	7.332662	7.306207	5.855263	8.11632	8.12956	7.639683	6.814485	7.208754	7.520593	7.056758	7.828072	7.217817	7.680208	7.306302	7.181221	6.933764	7.213192	7.449729	6.970017	6.52822	7.064091	6.342103	6.755302	6.815383	6.486558	7.033368	6.902768	7.496255
NOS1	3.694661	3.428353	2.992308	3.188024	3.419655	3.337365	3.012052	3.325541	3.23503	3.264672	3.277005	3.138502	3.535593	3.258146	3.394191	3.609819	2.98398	3.233109	3.178954	3.138828	3.224224	3.252243	3.145106	3.693492	3.101671	3.396848	3.345618	3.356321	3.203597	3.678143	3.442787	3.320094	2.939301	2.843666	3.074494	3.102197	3.218876	3.064796	2.997801	3.014441	3.020067	2.949634	3.026618	3.187009	3.07321	2.872309	2.855811	2.932989	3.088198
ACTA1	4.369845	3.353125	2.810162	3.440731	3.310258	3.947918	2.971836	3.434032	3.304727	2.794363	2.505875	4.074127	2.871317	2.864467	2.996595	3.836788	2.913714	3.759304	4.582917	3.002831	3.281829	3.942169	2.869113	3.234907	3.325895	4.190081	4.060009	3.480254	3.33914	3.890636	3.721515	3.439454	3.446564	3.740157	3.771673	3.481775	3.564685	3.156331	3.543811	3.457981	3.347616	3.2016	3.485733	3.619909	3.064639	3.333104	3.329407	3.530823	3.283148
ACO1	5.389101	5.171822	5.419376	5.598625	5.587728	5.361045	5.680875	5.234994	5.104256	5.307691	5.959125	5.365423	5.0906	4.950846	5.269279	4.792113	5.716241	5.431332	5.30468	6.012298	5.132564	5.524185	4.83429	5.316836	5.066855	5.704739	5.354943	5.410515	4.944053	5.148684	4.954615	5.131043	5.64699	5.140674	5.224352	5.136281	4.910045	4.797773	5.182695	5.417417	5.376061	4.834155	4.869105	5.34492	5.079212	5.166462	5.222199	5.17735	4.987222
SERPINA3	3.696587	3.346272	3.047972	3.1577	3.888341	3.325807	3.186795	3.217825	2.876526	3.15161	3.186394	3.050563	3.606268	2.947454	3.042462	3.420544	2.611278	2.892848	3.646937	3.995271	3.902521	3.385449	3.27898	3.520422	2.971305	3.866304	4.186273	4.163599	3.250891	4.166634	3.704998	3.21474	2.837508	3.01966	2.675122	2.919171	3.307892	3.01503	2.994561	2.623805	2.912702	2.869881	2.972795	3.107935	2.838052	2.441639	2.695764	2.524143	2.8614
CXCR1	10.493763	10.726224	9.717622	10.32977	9.959912	10.059966	10.156219	9.489844	10.580878	10.448961	10.286093	10.142117	10.712246	10.563265	9.864031	10.601968	9.539999	11.184085	9.088719	10.566505	10.056214	9.615274	10.025355	10.655634	10.393739	10.973859	10.031945	10.123698	10.522187	10.619299	9.824473	10.054757	11.210097	11.171197	11.578061	11.811344	10.941461	11.056897	11.334808	11.119564	11.32304	11.487432	11.700613	11.47028	10.489311	10.716753	10.982396	11.282805	11.361302
CCL16	3.928792	3.981747	3.36797	3.111594	4.246241	3.04119	4.712633	3.477185	3.409933	3.876706	3.144827	3.119639	3.840421	3.709139	3.918912	3.655037	2.334491	2.804648	4.021894	3.657021	3.435337	4.302287	4.129678	3.070226	3.41226	3.086816	3.536849	3.44976	3.64947	4.777448	4.02804	4.125806	2.881069	2.867918	3.218886	3.462338	3.254039	3.269293	2.89829	3.182631	3.433807	3.011649	2.937347	3.167698	3.064746	3.470638	3.046933	3.047408	3.051211
CCL19	3.260454	3.0759	2.687421	2.862633	2.728088	2.832751	2.717382	2.861352	3.286615	2.919909	2.957688	3.265555	2.955578	3.270583	2.560486	2.82551	3.235722	2.938402	3.47912	2.904041	2.886689	3.020317	3.080505	2.737169	3.311275	3.463479	3.392357	2.961894	3.077113	2.832238	3.039349	3.266876	3.015665	2.826349	3.410032	3.101506	3.3482	2.700045	3.104821	2.843539	2.79619	2.898226	3.158791	2.816981	3.207053	2.884471	3.127901	3.025265	2.917926
CCL18	3.676625	2.787591	2.758001	2.920309	2.851561	3.044386	2.999875	2.928079	3.195093	3.052044	2.742491	3.010882	3.191085	3.197098	2.783112	3.472458	2.500617	2.813574	3.091892	3.01722	2.956594	2.944637	3.043347	3.095501	3.080244	2.976057	3.260836	3.047042	3.189318	2.886926	2.929517	2.96248	2.721252	2.899568	2.913343	2.964084	3.125365	2.926316	2.679962	2.876527	3.033705	3.121051	2.889903	2.94548	2.754538	2.832731	2.704181	2.845852	2.940777
CCL17	3.500334	3.108541	2.062955	2.886665	2.633073	3.32059	2.417113	3.035084	2.991887	2.985379	2.507535	2.488323	2.989814	2.590855	2.270872	3.213411	1.864781	2.498707	2.835597	3.060428	2.623996	2.683666	2.249428	3.01433	3.056333	2.711964	2.447325	3.205672	3.186572	3.534954	3.416953	2.896111	2.866264	2.430965	2.803643	2.548719	2.919781	2.667667	2.33736	2.345505	2.576171	2.572807	2.718552	2.723585	2.565669	1.893561	2.501002	2.567821	2.628096
CCL26	3.690609	3.364279	3.204035	3.096729	3.840904	3.470529	2.6361	2.852301	2.84345	2.902213	3.334705	3.383341	3.356052	3.241156	3.158848	3.124872	2.901358	3.248677	3.988425	3.179572	3.144186	3.446871	3.063233	3.279396	3.974833	3.494664	2.867218	3.735746	2.806446	3.430738	3.554807	3.327962	3.335223	3.641092	3.653063	3.792999	3.612241	3.359319	3.063627	2.5851	3.485719	3.54181	3.156278	3.53912	2.951475	2.760804	3.117443	3.261113	3.275109
CCL22	4.940503	4.950231	4.524685	4.703364	4.865346	4.83891	4.846353	5.047622	4.828931	5.146424	4.761231	4.866259	5.120577	4.876134	4.543917	5.686177	4.126632	5.080455	5.757706	5.150756	4.646915	4.526034	4.711684	5.073432	5.375243	4.804849	4.767831	5.341907	5.541795	5.118128	5.188725	5.181867	4.584478	4.532304	4.979376	4.844613	4.891757	4.602702	4.815923	5.018409	5.154622	4.964117	4.733346	5.077741	4.49648	4.039483	4.508361	4.330481	5.182728
CCR3	9.065879	8.988901	7.959106	8.802935	8.414838	8.455821	9.022838	7.752528	9.177893	9.251879	8.993008	9.139268	9.934235	9.541324	9.35309	9.276673	9.329017	8.332435	8.005964	9.224082	8.924095	9.199159	8.133111	9.878943	9.171937	10.160314	8.462167	8.88487	7.974357	8.334904	8.813164	8.901823	8.789183	9.501818	9.328319	9.775446	9.431417	8.754402	8.884983	9.067086	8.423024	8.145133	8.527843	9.213245	8.953709	8.162786	8.628848	9.388955	8.64392
ACKR2	4.539687	4.299667	4.202586	4.119227	4.55076	4.352916	4.09772	4.15181	4.047859	4.64861	4.67461	4.280594	4.637704	4.244672	4.070723	4.529623	4.007596	4.887154	4.131054	4.273607	4.228897	3.989753	4.423338	4.707686	4.183472	4.584826	4.728247	4.611786	4.117708	4.684037	4.488698	4.347084	3.799897	3.853088	4.031096	3.87838	4.222787	3.830909	3.785027	3.649069	3.780301	3.961552	3.807035	3.93033	3.779088	3.813949	3.675131	4.006447	4.092546
CCR7	8.362937	9.097506	7.588096	8.583461	8.215337	8.290625	7.912294	8.758584	8.297573	8.727316	7.944158	7.4186	8.444487	8.63632	7.87505	8.630074	8.959754	8.134255	9.301121	8.183095	7.713175	8.123114	8.437615	8.210418	8.527462	8.602469	9.100421	8.571331	8.593296	7.601571	9.548517	8.04939	8.986607	9.465241	9.214596	8.718293	9.327554	9.395981	9.211189	9.562214	9.582192	8.629206	9.695502	9.494075	9.319175	9.652656	9.035962	9.153696	9.158907
CCL27	4.677242	4.927142	4.668067	4.837522	4.345651	4.808367	4.468371	4.849871	4.831302	4.694623	5.101002	4.928286	4.604019	4.581851	4.580294	4.951756	4.958399	4.929879	5.437695	5.207812	4.370353	4.809364	4.463018	5.203362	4.790658	5.322304	5.077608	5.356721	4.370353	4.823687	5.663173	5.190565	4.494353	4.489365	4.759118	4.622825	5.004962	4.61351	4.611241	4.478188	4.534312	4.789072	4.549227	4.690939	4.377412	4.65023	4.642376	4.405636	4.674522
CCR8	4.584726	4.928562	4.360151	3.783213	4.930764	5.010033	4.551486	4.963688	4.376426	4.479023	4.976069	5.093991	4.832065	4.823981	4.425904	4.736251	4.500926	4.320421	4.450869	4.446438	3.87604	5.521871	4.968683	4.301728	4.203436	5.073451	5.304989	4.8617	4.860862	4.498511	5.111335	4.482868	3.840604	4.077417	4.165231	4.054216	4.551499	3.528823	3.728611	3.650723	3.284112	3.94071	3.711818	3.932615	3.306635	3.99973	3.765377	3.59657	4.068192
ACKR4	3.296701	2.689234	3.174169	2.253726	2.875704	2.67978	3.083924	2.652531	2.569059	2.603624	3.178509	2.810324	3.283912	3.486546	2.530475	2.871747	2.673071	2.683111	3.240484	2.734735	2.820285	2.641177	2.293577	2.774266	2.579063	3.047365	2.468641	2.921509	2.70428	2.657162	3.117104	2.582988	2.758539	2.486143	2.504074	2.623446	2.701107	3.16018	3.078056	3.266053	2.88807	3.385595	3.118605	2.76131	2.711533	2.326204	3.109811	2.5556	2.932076
CCL2	4.595113	4.196228	4.903396	3.972001	4.569927	4.253853	4.163854	3.847651	3.843304	4.441499	4.319061	4.912475	4.312886	4.424538	3.79223	4.025326	3.351598	3.675481	4.308897	5.522624	3.859803	3.703717	4.073235	4.533061	3.256251	4.193781	4.024909	4.081675	4.041868	4.449101	4.147171	4.125939	4.550909	3.998849	4.664703	5.134393	4.541855	4.386767	4.347394	4.530572	3.945402	4.047171	4.246574	4.438977	4.423734	3.816453	4.567809	4.234815	4.200164
CCL21	5.462401	4.996823	5.198145	5.421887	5.569328	5.074178	4.839222	5.64927	5.498651	5.209738	5.14815	5.69788	5.460662	5.366037	5.170248	5.639292	4.578433	5.251354	5.705779	5.73189	5.269553	5.19329	5.3085	5.823561	5.53451	5.560137	5.241955	5.811099	5.691234	5.420427	5.830527	5.72013	5.205518	5.291768	5.387864	5.564327	6.133719	5.351466	5.253855	5.030467	5.435903	5.625011	5.359794	5.580335	5.155145	4.878866	5.120637	5.369336	5.363431
CCL7	3.860784	3.950455	3.582326	3.194226	4.345651	3.933677	3.528914	4.174877	3.7711	3.999716	4.381476	3.91205	3.860288	3.54107	3.42046	3.93874	3.494639	3.99226	4.06321	3.712494	3.603277	3.854514	3.839527	3.678026	4.008044	3.721596	4.019122	4.010783	3.822661	3.852182	3.981182	3.802302	3.582269	3.789032	3.504244	3.523038	3.674821	3.632818	3.39754	3.699741	3.30367	3.449599	3.601382	3.649362	3.373484	3.166474	3.501013	3.47431	3.356253
CCL11	3.841804	4.055868	3.659112	3.881467	3.965898	3.820248	3.954909	4.051332	4.047653	4.040139	3.974109	4.133501	3.579501	3.63502	3.648471	3.700639	3.915032	3.887993	4.089862	3.72356	4.045834	3.704595	3.662723	3.819332	3.588482	3.540678	3.880345	4.271358	3.858633	3.124902	4.300061	3.725344	3.797563	3.92081	3.823535	3.963503	4.399673	3.751953	3.629648	3.560615	3.623326	3.704958	3.953708	3.826973	3.640311	3.535708	3.973895	3.588239	3.750098
CCR5	8.450945	8.85547	8.798532	9.157098	8.895216	8.491605	8.516807	9.277206	8.802215	8.944823	8.467948	9.245376	8.764281	9.103276	8.852315	9.000962	8.49876	8.730533	9.01122	9.206672	8.947023	9.271793	9.291946	8.626315	8.740959	9.071006	8.005968	8.989983	8.782027	8.491092	8.701074	9.41297	8.456421	8.584999	7.752336	8.250154	7.865013	7.865237	8.285376	7.550453	8.078292	8.460317	7.872304	7.789145	9.050573	8.036298	8.45628	9.29112	8.460344
CCL23	4.701764	3.247021	3.551562	5.496862	3.263813	2.635391	2.942143	4.065939	4.019465	3.503937	2.963916	3.029934	5.135561	3.738859	3.72066	5.189132	3.66163	2.684731	3.285751	3.931317	3.986091	3.811871	2.904207	3.407532	3.608066	3.942983	3.991	3.261691	3.123046	2.912935	3.042973	3.368916	4.133123	5.571427	4.157813	4.491353	3.902218	5.03879	3.213163	4.025238	3.184268	3.718774	3.923034	4.636522	4.0806	3.936465	4.318942	3.531876	4.045179
CCL25	2.740998	2.798579	2.707246	2.527938	2.438516	2.787483	2.622062	2.621691	2.404161	3.015793	3.306133	3.195512	3.199408	2.775449	3.010662	3.750624	2.41625	2.346047	3.686706	2.89913	2.948542	2.593884	2.513087	3.032662	2.614937	3.047701	2.767198	3.109885	2.53942	2.776047	3.842306	3.097118	2.783057	2.468135	2.331368	3.199728	2.573664	2.777774	2.49479	2.618531	2.70087	2.645519	2.615298	2.514431	2.59491	2.679442	2.519335	2.590942	2.678933
CCR1	9.95684	10.061875	10.295397	10.673965	9.991495	9.495502	9.83802	9.622968	10.291489	9.585464	9.848636	10.065908	9.664641	9.495036	9.314492	10.350928	9.259338	10.338894	9.028733	10.535265	9.261159	9.355881	9.546291	10.028482	10.020744	9.825617	9.815884	9.965287	10.346337	10.529278	9.321453	9.690113	9.628225	9.276047	10.002482	10.028419	9.61248	9.324322	9.676126	9.363842	9.326469	9.978564	10.011065	9.139493	9.585769	9.324278	9.193997	8.720359	10.241269
CCL24	5.36777	4.861236	4.678513	5.165954	5.526959	4.793089	4.878805	5.491191	5.268155	5.243763	4.70994	5.116722	4.358846	5.140902	4.466404	5.684367	4.792413	5.106924	5.352501	5.074708	5.134297	4.626842	5.042278	5.254619	5.291336	5.41054	5.528488	5.767716	5.341397	5.230808	5.340313	5.353705	4.878693	4.888134	5.238778	5.317381	5.403005	5.029656	4.981419	4.688059	4.798868	5.047773	4.766158	5.135955	4.831929	4.349792	4.808096	5.086527	5.169624
CXCR4	9.987928	9.690212	9.54538	10.203329	10.198424	9.878983	10.071157	9.569362	10.145823	10.029478	10.028767	10.209045	9.681468	10.141637	10.326019	10.417873	10.077699	9.911781	9.656008	9.27465	10.085757	9.826243	9.854003	10.142987	9.808247	9.853615	10.081666	9.899352	9.790274	9.488955	9.915363	10.109158	10.637794	10.693808	10.732821	10.834488	10.585452	10.72427	10.64301	10.694961	10.804943	10.51149	10.738577	10.513409	10.547039	10.423213	10.53922	10.377874	10.614911
CXCR6	5.909483	6.053445	6.464304	6.312816	5.809506	5.933336	5.888898	5.781791	6.309161	6.001831	6.309202	6.562114	6.654617	5.87128	6.096356	6.347705	6.102493	6.043575	6.398158	6.281832	6.386471	6.569466	6.190963	6.672001	5.433575	6.355705	5.516565	6.580032	6.062874	5.711426	6.196324	6.713429	6.61135	6.275479	5.742451	6.631729	5.45773	5.780326	6.202359	6.107977	6.382199	5.902324	6.35677	6.111028	6.973274	6.188722	6.588088	6.881194	6.443187
CCR4	4.403064	3.953583	3.835583	4.135302	4.727927	4.373951	3.6688	4.122628	4.224609	4.031333	4.093428	4.215036	4.03575	4.10295	4.489755	5.115947	3.849728	5.101324	4.380522	3.840755	4.697062	4.147672	4.39093	4.29554	3.946878	3.970732	4.141221	4.693207	3.665273	4.0936	4.144098	3.937226	3.842002	3.845973	4.273528	3.633688	4.333699	4.182494	3.875063	4.491944	3.711119	4.145261	4.089349	4.077323	4.043104	3.826031	3.774364	4.047484	4.170287
PTK2B	8.10839	7.895637	7.532076	7.736579	7.681766	7.904971	7.659611	7.843277	7.914243	7.736102	7.793997	8.112955	7.989172	7.715965	7.660863	7.924087	7.497504	8.207198	7.699019	8.131251	8.139528	7.710824	7.771673	7.94976	8.103886	8.069854	7.648656	7.741665	7.825697	7.973521	7.677906	7.892797	8.120591	8.169732	8.317699	8.48162	7.991425	8.049862	8.070359	8.163202	8.058933	8.151646	8.32361	8.325175	8.094676	8.060713	8.040737	8.140904	8.284977
IL4	3.55107	3.621216	3.187446	3.544323	3.566328	3.218916	3.642867	3.206933	3.760715	3.453561	3.454446	3.600422	3.524745	3.765366	3.883185	3.688252	3.088587	3.076736	3.398828	3.733925	3.337615	3.719348	3.76107	3.729135	3.447694	3.63636	3.103953	3.463608	3.697201	3.327307	3.452578	3.279122	3.813231	3.330054	3.356651	3.522938	3.374659	3.535108	3.342563	3.041189	3.391853	3.262276	3.161995	3.442172	3.185479	3.574588	3.344981	3.513287	3.735772
CDH1	4.799147	3.898833	4.170569	4.156305	4.223159	4.144354	4.047707	4.110544	4.133628	4.378808	4.449253	4.105534	4.728081	3.881271	4.449617	4.183639	4.358609	4.601207	4.352552	3.764011	3.425483	4.749034	3.784047	4.718605	3.744704	4.155359	4.193167	4.320493	4.138148	4.265753	4.476773	4.602944	4.082415	4.182276	4.74339	4.23609	3.72533	4.533657	4.134869	4.016107	4.208168	4.168606	4.345453	4.122781	4.695781	3.964372	4.236009	4.448204	3.775991
LTBP1	7.350593	6.266926	5.569258	6.731894	6.964576	7.40794	6.660213	6.799714	7.463724	7.160587	6.812747	6.945614	6.164429	7.10618	7.329153	7.274703	6.70914	6.735714	6.343966	6.48503	6.946925	7.337787	6.976871	6.876532	6.533786	7.196956	7.11002	6.846194	6.536614	7.045156	6.792772	7.60665	6.360889	7.095645	7.229385	6.773883	7.011336	6.398475	6.589134	5.727953	5.354818	6.731549	5.380087	6.323795	5.823966	4.939749	6.250001	6.095219	6.650504
IL13	5.24136	4.247478	4.230765	4.063134	4.868336	3.992966	4.347256	4.726144	4.849906	5.195333	4.562893	4.440958	4.861737	4.399631	4.717892	5.107078	4.84789	4.312828	5.071896	4.733506	4.461973	4.447806	4.492392	5.019951	4.644594	5.091275	4.648747	4.845323	4.821714	5.247587	5.166354	4.840092	4.252739	4.374607	4.540431	4.826814	4.991455	4.085167	4.283777	3.962648	4.231265	4.312524	4.500092	4.429085	4.193683	4.118779	4.235033	4.447878	4.395595
IL10	2.684283	2.13196	2.069127	2.192014	2.195011	2.261018	2.525398	2.605196	2.403279	2.847124	3.024738	2.629202	2.835377	2.069688	2.217143	2.299045	2.114408	2.659111	2.412315	2.225512	2.30786	2.252692	2.134741	2.412462	2.426238	2.866733	2.1101	2.402023	2.331142	2.23589	2.040538	3.032343	2.215655	2.208726	2.469331	2.030961	2.449535	2.340817	2.004389	2.041084	2.301308	2.31453	1.987393	2.18453	2.180957	1.955528	2.405171	2.15823	2.099022
IL2	2.329093	3.153844	2.624708	2.489377	3.164195	2.436867	2.900353	2.84502	2.472754	2.868781	2.435437	2.61832	2.620499	2.485724	3.001174	2.870827	2.868331	2.42185	2.440264	2.536662	2.166086	2.797427	2.668832	2.595647	2.092972	3.463479	3.16789	2.363883	2.547447	2.455335	2.707319	2.470022	2.676005	2.549242	2.353441	2.707059	2.454461	2.405911	2.255798	2.252305	2.739701	2.335079	2.908446	2.426736	2.547389	2.34625	2.636745	2.288409	2.383118
PPARG	4.805927	4.402565	4.246297	4.64168	4.591638	4.532075	4.164589	4.630666	4.324147	4.383069	4.190975	4.382526	4.878694	4.352532	4.392473	4.132495	4.335652	4.65903	4.24688	5.200885	4.670317	4.594342	4.709395	4.927682	4.410092	4.897489	4.586357	5.018639	4.159091	5.379807	5.184067	4.509384	4.217776	4.263959	4.540636	4.589435	4.791749	4.45692	4.445995	3.871218	4.519326	4.331802	4.444516	4.565495	4.380625	3.617967	4.172034	4.377838	4.448491
FGR	11.115371	10.718168	10.740819	10.923667	10.530308	10.484148	10.271392	10.564831	11.081816	11.147166	10.545292	10.780442	10.948584	10.865678	10.410568	10.805864	10.213405	10.810776	9.604439	10.805427	10.523203	10.196898	10.531839	10.448487	11.221789	10.99037	10.61746	10.218575	10.595386	10.808162	10.053981	10.508563	11.495602	11.464178	11.5362	11.635967	11.407136	11.351702	11.5521	11.430156	11.27167	11.719325	11.451499	11.462442	11.22562	11.264882	11.383774	11.280425	11.266749
MIF	7.39845	8.238212	7.820749	8.159762	6.974153	7.684935	7.791817	7.87887	8.029975	8.772252	7.334782	7.23841	8.45619	8.880328	7.329849	7.917925	8.030529	7.689128	8.449493	7.902311	8.082682	8.200516	7.327862	8.90341	7.580277	8.490406	8.604334	7.965384	7.633112	7.385716	8.266036	8.01535	8.568106	8.911788	8.647605	8.521472	8.779158	8.406628	8.276883	9.211573	8.598528	8.593549	8.731975	8.904111	8.87331	9.347161	8.643599	9.076315	8.835038
CRP	3.779859	3.791954	3.372749	3.519899	3.798432	3.109574	3.696431	3.843262	3.606621	3.760436	3.661772	3.793054	3.428931	3.426542	3.550786	4.143135	3.730129	3.401616	3.604827	4.039515	4.046712	3.702009	3.572492	3.729156	3.693611	3.820907	3.463012	4.110441	3.729718	4.10427	3.685115	4.014425	3.247257	3.509459	3.612644	3.697802	4.028126	3.375217	3.635136	3.510904	3.44347	3.490254	3.488044	3.645076	3.410612	2.968326	3.201348	3.350292	3.603808
JAK2	5.401405	5.869834	7.056184	6.555056	5.899602	7.011095	6.7655	6.080656	5.649892	5.831557	7.046724	7.055113	5.631864	5.605233	6.806583	5.644145	7.125564	5.719988	5.985511	6.596022	6.692114	6.302819	6.60954	5.201521	5.999277	5.166652	5.185683	5.769253	5.989576	6.161243	4.937316	5.609262	6.390362	6.271364	6.291673	6.080767	5.99898	5.932316	6.242325	6.004089	6.27745	6.131657	5.934174	5.725755	6.12438	6.467054	6.429194	5.821381	5.867381
PTK2	4.781438	5.184065	4.559671	5.03132	5.241554	5.212405	4.80488	5.246902	5.143671	5.064482	5.270313	4.795785	4.8889	5.170233	5.096394	4.863805	5.156301	4.935813	4.723364	4.905012	5.12231	5.233013	4.816769	4.784835	4.693405	5.245727	4.967572	5.060024	4.981819	5.013633	5.111411	4.941794	4.431306	4.431661	4.510205	4.361749	4.64557	4.797169	4.680003	4.518829	4.280154	4.706604	4.715061	4.261034	4.271716	4.94807	4.388868	4.512349	4.549557
PTGDR	8.073941	7.431346	9.247187	8.006669	8.670845	8.290946	8.79436	8.032118	7.99321	7.37565	8.414741	8.529859	7.196646	8.10265	9.153072	7.696947	7.551678	7.528254	8.149148	7.610511	8.548677	8.215538	8.959638	8.051829	8.546408	7.819795	7.048454	8.372006	7.779353	7.841537	8.173604	8.627162	7.990909	8.192436	7.156707	7.820335	7.339383	7.8933	7.697713	8.024758	7.579606	8.216341	7.578927	7.623754	8.400865	8.122266	7.6335	8.061349	8.138902
CD86	7.698766	7.931765	8.350498	8.035962	8.277168	8.135796	7.673702	8.032218	7.5749	8.381902	7.549777	7.969253	8.503227	7.86814	7.687599	7.038082	8.01785	7.923814	7.757166	8.397925	8.423452	8.108024	7.603632	7.734095	7.812073	8.037377	8.019818	7.259787	7.540592	7.763607	6.584731	7.756043	8.301695	8.262972	8.185357	8.300022	8.231384	7.91812	8.271247	8.403291	8.094918	7.98206	8.093919	8.135541	8.111268	8.230033	8.579612	8.077821	8.055966
HCK	10.565357	10.82756	10.239631	10.239275	10.031867	10.541621	10.191441	10.177845	10.614765	10.645133	10.456077	10.429036	10.740197	10.42333	9.974741	10.72817	9.924587	10.84356	9.929321	10.532485	10.345431	10.212291	10.288307	10.34477	10.377552	10.771523	10.128686	10.531577	10.376513	10.843597	10.097277	10.295035	11.168735	11.176087	11.430514	11.517064	11.116635	10.779873	10.962161	11.12001	11.247146	11.628898	11.426477	11.383007	10.932739	10.923459	11.132573	10.990493	11.329348
VDR	6.415427	6.481936	5.819541	6.476629	6.126848	6.536678	5.533933	6.046796	6.217314	6.552308	6.277988	6.085739	6.602468	6.513903	6.446001	6.403225	6.061256	6.53382	6.041112	5.994394	5.989798	6.005244	5.798492	6.514185	6.373415	6.724656	6.074382	6.473386	6.379059	6.780009	6.144751	6.271421	6.293507	6.393666	6.665445	6.760374	6.249504	6.297215	6.383049	6.241493	6.46709	6.4629	6.799975	6.701858	6.138453	6.062447	6.348308	6.260967	6.25928
OLR1	2.435633	2.628846	2.746219	3.248759	3.639123	3.363225	3.9175	3.19919	3.1155	3.237441	2.953917	2.503982	3.942219	2.521414	2.972381	3.383699	2.400578	3.139974	2.219241	2.698486	2.580559	3.040569	3.292527	3.34967	2.987557	2.828028	3.390765	2.506795	2.223753	2.782204	2.880772	2.976814	3.575018	3.972071	2.60594	2.610769	2.919533	3.129774	2.594796	2.919786	2.616238	2.54298	3.301088	3.039017	2.351054	3.528367	2.813408	2.801264	2.220837
TXK	7.607126	8.538334	8.705952	8.979293	8.167269	7.982944	8.43732	8.631632	8.111248	9.082475	7.84631	8.149972	8.707862	8.843018	8.722844	8.363941	8.835508	8.372466	8.895332	8.332272	8.751923	8.62589	8.294999	7.734113	8.569856	8.095685	8.981601	8.821404	8.835302	7.7852	8.186452	8.484538	8.463956	8.84567	8.544353	8.780278	8.917946	9.035975	8.510237	9.236042	8.824473	8.407406	8.947364	8.796657	9.284686	8.892584	8.979668	8.701176	8.77508
RNASE2	8.951789	8.08517	8.59168	8.964839	8.558749	8.395498	7.963692	8.603918	8.546057	10.3025	8.177187	8.049065	8.87712	9.644905	7.73892	9.935271	8.062992	8.442334	7.91515	9.402261	8.850443	9.168878	6.257163	8.419159	9.09964	8.513359	8.797759	8.042414	6.654287	7.466292	6.410442	8.905862	9.898919	10.190289	9.766911	10.936859	11.019131	9.565282	8.883703	10.124498	9.689483	9.076755	9.776491	9.316613	10.359389	10.459855	10.050122	10.003274	9.368133
CD79A	8.236885	7.995501	8.23122	7.590674	7.075775	7.050466	7.036606	7.919329	7.864955	8.775101	7.333633	7.301888	7.822461	8.618914	7.591222	7.632307	8.288091	6.741686	8.366192	7.759897	8.310189	7.663367	7.330354	8.581097	7.69781	8.382504	8.618351	8.289254	8.308791	7.676954	8.315502	7.850342	8.578647	8.658838	8.488209	8.129045	8.254705	7.921764	8.664817	9.640504	8.56098	8.703564	8.543205	7.646577	8.684324	9.74001	8.702361	8.963305	8.846949
CD79B	6.883992	6.495948	6.228049	6.039742	6.248509	5.912578	6.074376	6.53807	6.298633	6.544828	6.25227	6.346447	6.593307	6.641117	6.10001	6.739386	6.242248	6.388245	6.522105	6.618337	6.57991	6.157541	6.077716	6.705294	6.235201	6.567901	6.635129	6.73053	6.510342	6.693239	6.899849	6.396114	6.431918	6.430357	6.416585	6.561314	6.978495	6.223693	6.297936	6.677856	6.358293	6.430792	6.430528	6.316358	6.492541	6.395995	6.363161	6.400144	6.662739
LYN	11.179485	11.343108	11.163314	11.36162	11.123778	11.258314	11.315579	11.029752	11.355992	11.029393	11.329525	11.466046	11.040131	11.160979	11.230757	11.382239	11.109583	11.515905	10.750725	11.546047	11.094162	11.007652	11.329047	11.136527	11.245779	11.284561	11.097737	11.215139	11.336929	11.352521	10.929378	11.115281	11.122706	11.090825	11.399307	11.336237	11.073154	11.003043	11.062792	11.025384	11.061059	11.312384	11.297054	11.304817	10.8198	10.726574	11.030712	10.874686	11.130912
SYK	9.950421	10.026082	9.991537	10.018383	9.633344	9.777337	9.400297	9.842481	10.236673	10.215495	10.062803	10.013264	10.184732	9.992949	9.833379	9.933149	9.601808	10.296225	9.420087	10.007415	10.076637	9.662207	9.493305	9.994958	10.003816	10.165869	9.820909	9.775754	10.073527	10.074871	9.784226	9.836665	10.026939	9.782935	10.325348	9.951448	10.139677	9.733074	9.957539	9.955259	10.076909	10.173412	10.144164	10.013085	9.82202	9.69804	9.913009	10.076111	10.044072
BTK	9.234582	9.17092	9.224949	9.24703	8.407828	8.868336	8.106479	9.156613	9.23412	9.356027	8.914839	8.850333	9.680449	9.026116	8.75619	8.96999	8.951195	8.559223	8.064717	9.375489	8.876349	8.512264	8.712536	8.957587	8.9171	9.07702	8.996178	8.783508	8.94844	9.071669	8.681343	8.712496	8.967649	8.896134	8.735059	8.722614	9.162329	8.606877	8.788368	9.052969	8.543938	8.749077	9.012386	8.692687	8.934313	8.814455	8.675109	8.646256	9.026265
BLNK	8.395185	7.107534	8.39866	7.590573	7.339354	7.293073	7.308786	7.452895	7.296016	7.783457	7.156668	6.984912	7.177101	7.600879	7.348622	6.356594	8.260319	5.588187	7.389252	7.340267	7.811595	7.617706	7.600511	6.756621	6.995435	7.207897	7.699606	7.195662	8.176117	6.504717	6.926556	6.57469	8.088201	8.287137	7.981162	7.600033	7.570124	8.051682	8.512086	9.048449	8.429423	8.173743	8.159408	6.981482	8.541299	9.119223	8.798048	7.939245	8.340097
VAV3	5.862722	5.913161	6.982231	6.23016	6.232669	6.670289	6.929481	5.884673	6.08048	5.943436	6.568149	6.697987	5.671621	5.734024	6.456255	5.830259	6.271957	7.035195	5.556917	5.911379	6.285522	6.293914	5.739148	5.040196	6.114522	5.821084	5.817682	5.67109	6.367048	5.934473	5.245059	5.918597	6.054465	6.184713	5.983839	6.305762	5.728758	6.329211	6.276065	6.195904	6.233865	6.180117	6.075611	5.853272	6.010728	6.377141	6.334469	5.927717	5.65078
VAV1	9.198877	9.571154	8.958989	9.049364	8.89801	9.245346	9.281252	8.990901	9.458792	9.173926	9.371628	9.270841	9.514374	8.888605	8.848332	9.052151	8.670657	9.464745	8.86084	9.149616	9.230623	9.116342	8.923559	9.545188	9.388214	9.775655	9.038733	9.221032	9.201284	9.408252	9.292313	9.047497	9.76531	9.744824	10.179402	10.003453	9.785146	9.632286	9.739842	9.808831	9.792417	10.297984	10.080668	10.146622	9.715472	9.699183	9.800517	9.799672	9.896401
VAV2	5.934526	5.098539	4.92109	4.896722	5.112494	4.867406	4.498176	5.433148	5.042789	5.30415	5.133027	5.045718	5.329419	4.967521	5.186374	5.287759	4.692241	5.157995	5.424126	5.643297	5.117778	4.94629	4.935501	5.549239	5.048875	5.382408	5.135924	5.406355	5.243016	5.61521	5.692965	5.378761	4.894528	4.998576	4.939355	5.063027	5.289593	4.957428	4.967332	5.030857	5.042194	5.158169	4.896434	5.205007	4.855362	5.164241	5.027292	5.060767	5.247505
RAC1	9.107912	9.229379	9.342236	9.264663	9.248884	9.032985	9.060724	9.207641	9.501837	9.776195	9.238812	9.458413	9.541609	9.47306	9.24832	9.462255	9.181381	9.362357	8.734296	9.383886	9.256	9.074342	9.23385	9.132485	9.499794	9.364242	9.333676	9.152006	9.310569	9.033612	8.623628	9.188185	9.60687	9.700608	9.793025	9.994663	9.816867	9.708691	9.873313	9.754306	9.935405	9.841642	9.807346	9.802693	9.636193	9.421496	9.849063	9.625988	9.881652
RAC2	10.453518	10.324685	10.182092	10.055904	9.976153	10.201982	10.28272	10.391923	10.319858	10.575893	10.079312	10.163315	10.580273	10.512724	10.010576	10.453459	10.033117	10.520773	9.954482	10.585089	10.021629	10.256747	10.284046	10.669709	10.269058	10.713107	10.235021	10.361891	10.202105	10.396782	10.321099	10.553737	10.839036	10.886593	11.092409	11.180294	10.863606	10.840149	10.476796	11.000211	10.95274	11.143118	11.138161	11.202105	11.052262	10.847812	10.918596	10.979448	11.090471
RAC3	5.041825	4.415656	4.445045	4.348793	4.945813	4.422551	4.38389	4.621624	4.570213	4.788428	4.730871	4.304574	4.440864	4.615983	4.566038	4.976413	4.223659	4.943364	4.687057	4.761052	4.673038	4.608067	4.218795	4.860646	4.670163	5.030157	4.361183	4.657957	4.647427	4.794228	4.843051	4.319381	4.473632	4.437555	4.672203	4.580471	4.802164	4.502785	4.518247	4.57381	4.47579	4.726259	4.718157	4.861176	4.665036	4.213556	4.382728	4.620783	4.728463
PPP3CA	9.670716	9.873141	10.327034	9.841234	10.170718	10.31112	10.592469	9.843747	9.87687	9.886971	10.203562	10.515315	9.713863	9.942528	10.259061	9.922462	10.456473	10.013837	9.723534	9.912124	10.571132	10.161194	10.133963	9.474581	10.094807	9.311806	9.755123	9.964086	10.163115	10.221016	9.173471	9.726889	10.031829	9.998705	9.971105	9.90513	9.782165	10.154948	10.164049	9.942373	9.98108	9.869265	9.808032	9.326113	9.886201	9.98376	10.121231	9.912378	9.726188
PPP3CB	7.622705	7.208428	8.46842	7.902226	8.273732	8.039724	8.440908	7.860243	7.531006	7.232994	8.009735	7.854227	7.519853	7.254398	8.126434	7.788155	8.609126	7.318264	7.956579	7.728473	8.057313	8.291898	8.47006	6.795871	7.871093	6.413856	7.989894	7.572948	7.987266	7.261912	7.168421	7.170069	7.865824	8.072155	7.180714	7.411343	7.515186	8.149748	8.232915	8.110881	8.10657	7.446305	7.60369	7.339888	8.085449	8.3389	8.263672	7.774453	7.526751
PPP3CC	6.598157	7.010797	7.489533	6.976508	7.261521	7.136821	7.260477	7.290327	6.783015	6.399669	7.130401	6.857052	6.658165	6.589564	6.936465	6.488947	7.11916	6.443071	7.347624	6.664517	6.616405	7.650655	7.176304	6.703026	6.806262	6.550465	6.629821	7.017391	6.996516	6.669469	7.167064	7.294683	7.176234	7.209267	6.992069	6.96618	6.846232	7.021892	7.427817	7.453741	7.387288	7.262711	7.195006	7.376062	7.514764	7.824824	7.480444	7.174142	7.075152
CHP1	8.506703	8.400933	8.38635	8.263133	8.512769	8.412283	8.599019	8.313997	8.233369	8.553486	8.127923	8.317488	8.327382	8.291426	8.398433	8.20048	7.966922	8.665442	8.196847	8.124598	8.407822	8.257083	8.475111	8.596337	8.466209	8.741654	8.56577	8.235467	8.412564	8.986329	8.243198	8.548646	8.439324	8.625566	8.431006	8.679245	8.478588	8.804576	8.630361	8.437682	8.388226	8.849046	8.971648	8.654852	8.601318	8.107617	8.53921	8.50508	8.510572
PPP3R1	8.60712	7.792149	8.619524	8.551168	8.932701	9.205188	9.177124	7.909156	8.79943	8.480061	8.314568	8.494938	8.302375	8.383988	8.958824	9.091125	8.436343	8.75476	8.535297	8.543097	8.711181	9.097522	8.78878	8.291509	8.412758	7.742685	9.144015	8.638233	8.588122	9.322469	7.761882	8.6198	8.96568	9.205359	8.933017	9.231856	8.679077	9.559619	9.161537	8.865128	9.065611	9.224586	8.945852	8.831612	9.114197	8.847884	9.054241	9.206198	9.229645
PPP3R2	2.738288	2.236253	1.893295	2.04327	2.168368	2.317518	2.100182	2.330027	2.060482	2.055465	2.543096	2.412647	2.621722	2.22542	2.127137	2.40576	1.895161	2.39591	2.269304	2.266332	2.336176	2.279066	2.618563	2.677494	2.206926	2.205985	2.446692	2.299141	2.45925	2.503296	2.355725	2.755871	2.254251	1.970689	2.00068	2.169474	2.15818	1.898889	2.102717	1.950339	2.06819	2.150035	1.967737	2.442833	1.949574	1.778068	2.130043	1.85018	2.11069
CHP2	4.609707	4.154219	3.98949	4.755555	4.979877	4.530736	3.928025	4.316029	4.377087	3.628443	4.588357	4.663226	4.239901	4.289403	3.959765	4.510249	3.722635	4.304941	5.039258	5.31208	4.018195	4.070563	4.240821	4.914033	4.200963	4.271043	4.209166	4.748938	3.873108	5.027198	4.680308	4.766408	3.783242	3.632707	3.977298	4.17265	4.451873	3.904616	4.142685	3.952089	3.923133	4.161527	4.17334	4.023727	3.940208	3.519148	3.84088	3.997976	4.191721
NFAT5	9.176237	9.191364	9.312985	9.138434	8.936149	9.138438	8.955202	8.785029	9.207446	8.464508	9.537212	9.189033	8.532599	9.172388	9.101913	9.578439	9.176693	9.612451	8.807649	8.913663	9.217677	9.048298	9.142348	8.934942	9.247921	9.169497	9.201194	9.182134	9.055638	9.198659	9.309061	9.255391	8.040535	8.099521	8.245045	8.332986	7.898804	7.852474	7.937752	8.029638	7.891344	8.027232	8.282632	8.081555	7.785215	7.987505	7.84391	7.936696	8.056698
NFATC1	6.03642	5.849277	5.704367	5.390144	5.264276	5.67775	5.231473	5.73256	5.457428	5.731403	5.28028	5.728983	5.794754	5.682529	5.509129	5.579506	5.672274	5.703724	5.813121	5.859457	5.542366	5.470158	5.727685	5.903398	5.80833	6.282634	5.767826	5.859296	5.578696	5.654409	6.133583	5.752776	6.110353	6.145461	6.129506	6.170411	6.031349	6.016782	6.325714	6.394779	5.992027	6.231795	6.148028	6.649991	6.085152	6.437999	6.297288	6.49389	6.167857
NFATC2	7.777229	7.430576	7.33088	7.244774	7.599759	7.445001	7.354845	7.40556	7.22595	7.415958	7.45098	7.312927	7.569436	7.306866	7.276407	7.34446	7.340277	6.983039	7.813051	7.283244	7.359299	7.534743	7.707435	7.450744	7.291422	7.594692	7.224933	7.687495	7.453281	7.46021	7.712957	7.799451	7.511791	7.777518	7.48258	7.584076	7.721029	7.545804	7.442538	7.613594	7.529666	7.458764	7.371251	7.654108	7.741541	7.518052	7.625212	7.599534	7.553838
NFATC3	7.996728	8.251549	8.173233	8.094627	8.101072	8.009085	8.013743	8.024261	7.900165	8.045828	7.756241	8.135578	8.04613	8.291853	8.315664	7.96149	8.028335	7.950932	8.121911	7.764043	7.857723	8.174644	8.079128	8.30291	8.067672	8.269395	8.11526	8.395841	8.136672	8.014644	8.435416	8.401554	8.224355	8.426179	8.174154	8.238672	7.960884	8.317962	8.185013	8.280919	8.206109	8.163086	8.22129	8.312735	8.494421	8.368635	8.30981	8.3119	8.240486
NFATC4	4.655228	3.928937	3.758237	4.052161	4.104923	3.906535	3.81958	4.109625	4.105296	4.059823	3.954678	3.83889	4.181262	3.74418	3.888132	4.189928	3.697538	4.245391	4.092133	4.022565	3.889729	4.065472	3.939687	4.550642	4.02383	4.252063	4.210686	3.972902	4.308993	4.477172	4.147438	4.296267	3.588807	3.662506	3.695758	3.946756	3.919813	3.662627	3.640264	3.700391	3.699135	3.625618	3.665651	3.785331	3.616366	3.437086	3.671746	3.548959	3.837416
HRAS	6.28791	5.906786	5.219724	5.601476	5.074892	5.668841	5.21878	5.396357	5.645789	6.074869	5.954865	5.560752	6.122376	5.757974	5.222971	5.862716	5.755664	5.704724	5.749983	5.806662	5.961738	5.575606	5.262259	5.433082	5.866105	5.62851	5.550778	5.844722	5.670331	5.887006	6.006755	5.713445	6.156536	6.204425	6.006048	5.92654	6.433475	5.725225	6.000037	5.743113	6.018176	6.105263	6.093892	6.484492	6.15168	5.960079	6.0733	6.252198	6.32779
KRAS	6.360188	6.425102	7.008275	6.425797	6.615861	6.979713	7.032924	6.110496	6.323703	5.9318	6.58816	6.62355	5.821369	6.211835	7.199244	6.359566	7.106927	6.495787	6.458876	6.381253	6.884195	6.521997	6.773952	6.064612	6.364653	6.113725	6.571141	6.351292	6.32219	6.196026	6.034101	6.242488	6.261772	6.162243	6.139677	6.165583	6.033032	6.3125	6.560605	6.230298	6.167541	6.117222	6.16744	6.126392	6.186057	6.627878	6.281733	5.920012	5.998017
NRAS	6.93667	7.35848	8.409592	8.148353	8.236987	8.195325	8.027479	7.483757	7.197116	7.06419	7.689566	7.938734	6.447348	7.742692	8.422938	7.162702	8.302693	6.940076	7.534341	7.514693	7.958605	7.87764	7.585528	6.537883	7.989405	6.722316	7.668159	7.796642	7.505907	7.345591	6.501653	7.01478	7.298176	7.541712	6.702626	7.066518	7.217661	7.597281	7.425458	7.518299	7.204817	6.993326	7.090351	6.554074	7.422131	7.73547	7.671246	7.442758	6.886153
FOS	6.490638	6.417377	7.175926	6.593398	7.474589	6.983942	7.730221	6.007946	6.974995	6.154263	7.512974	7.294638	5.343481	6.738344	6.875412	6.609844	6.476237	7.172124	5.76337	6.1501	6.503291	6.525077	7.240469	6.374671	7.116357	7.103364	6.353946	6.766261	7.0841	7.087756	6.074567	6.127031	7.675714	7.841319	8.058793	8.70365	7.226692	8.152591	8.1127	7.476236	7.802067	7.923632	8.226917	7.211015	6.927537	7.361299	7.282321	7.054342	7.466162
CARD11	6.9883	6.446688	6.539068	6.454433	6.496544	6.138546	6.229664	6.639472	6.576247	6.918272	6.370525	6.529048	6.719805	6.700886	6.488625	6.423183	6.346079	6.733341	7.013928	6.500241	6.200633	6.53198	6.785875	6.75806	6.569724	7.098229	6.383143	6.750641	6.496324	6.713987	6.622442	6.898404	7.250671	7.302503	7.504242	7.308129	7.201783	7.273229	7.255839	7.474891	7.314819	7.482054	7.11985	7.449955	7.650657	7.34401	7.193568	7.424948	7.455908
BCL10	6.026479	5.765308	6.28996	5.941757	6.105484	6.31161	6.536239	5.982929	6.12625	5.536845	6.101678	6.572322	5.643368	6.085164	6.21268	5.585532	6.710544	6.140857	5.656486	5.790513	6.165914	5.827776	6.172685	5.162569	6.31474	5.446349	5.980079	6.025377	6.233296	5.308804	5.426182	5.712563	6.121316	5.852777	5.768751	6.208853	5.123861	5.459564	6.255687	5.968892	6.021986	6.03996	5.763446	4.827418	5.170605	6.014839	6.041638	5.821282	5.852717
MALT1	5.51094	6.414404	6.668982	6.191218	6.791253	6.956559	6.69939	5.926353	6.086546	5.663803	6.495512	6.313529	5.742988	5.381637	6.400802	5.940623	6.974562	5.946374	6.654547	5.910956	6.472232	6.553303	6.794316	5.627444	6.287351	5.428762	6.117687	5.959381	6.330429	5.727613	5.931219	5.021302	7.413658	7.199667	6.762568	6.630228	6.872119	7.314402	7.565825	7.443658	7.218891	6.82046	7.059193	6.897643	7.487024	7.828154	7.632025	7.152584	6.787234
CHUK	6.52467	5.914367	7.51814	7.296981	7.021798	7.30572	7.313927	6.414935	6.793067	7.074501	7.37123	7.199641	6.731453	5.9027	7.871427	6.253229	7.57939	6.422757	5.99846	6.358109	6.503106	7.086254	7.546953	5.863473	7.133946	5.943445	6.729375	6.347609	6.848511	6.543002	4.280306	5.487121	7.367655	7.137583	7.158229	7.130051	7.058248	7.597436	7.604469	7.374387	7.008233	7.068094	7.068264	6.710647	7.276614	7.257518	7.728144	7.175919	7.034589
IKBKB	6.523309	6.665973	6.543636	6.33819	6.231931	6.403159	6.331355	7.045919	6.683155	6.625658	6.234799	6.495571	6.813156	6.845223	6.397465	5.997073	6.575035	6.494069	6.526712	6.622753	6.382289	6.628375	6.639967	6.453304	6.719927	6.903192	6.474281	6.601148	6.69358	6.621271	6.376535	6.583032	7.160453	7.070614	7.048408	7.216588	6.947253	6.984956	7.376877	7.306348	7.154744	7.24331	7.178769	7.237605	7.480126	7.207346	7.182816	7.262423	7.118696
IKBKG	7.89397	7.358102	7.013572	7.185292	7.252979	7.07606	7.136963	7.230461	7.252783	7.490775	6.94788	7.164151	7.421464	7.13954	7.036104	7.400685	6.890984	7.62087	7.049813	7.585243	6.912553	7.09084	7.098084	7.647282	7.388728	7.484993	7.343562	7.252379	7.146274	7.695593	6.735407	7.47174	7.386411	7.418478	7.666098	7.714376	7.287137	7.279022	7.646302	7.419036	7.188844	7.708242	7.289454	7.38358	7.237254	7.191684	7.069286	7.499153	7.33009
NFKBIA	7.763333	7.287822	7.197544	7.38911	7.590849	7.378781	7.288927	7.083857	7.218281	7.033121	7.254181	7.546317	7.411799	7.552662	7.164302	7.561665	7.164453	7.714566	7.140536	7.156562	7.040633	6.801553	7.32027	7.58499	7.262674	7.292298	7.267527	7.256063	6.89177	7.611909	7.250513	7.334746	8.046074	7.864115	7.985007	8.36061	7.711127	7.672975	7.969697	7.892374	7.92528	7.974449	8.132256	7.89846	7.50198	7.811013	7.845124	7.73873	7.81688
NFKBIB	6.796739	6.92885	6.525022	6.925921	6.631574	6.824512	6.418034	6.571549	6.801507	6.941172	6.497966	6.630719	7.025393	7.048968	6.614033	7.20136	6.62512	6.759321	6.683451	7.027426	6.602267	6.556933	6.750148	7.587954	6.911713	7.150547	6.785413	6.943688	6.673032	6.956158	7.041318	6.834247	7.3113	7.352088	7.437076	7.643757	7.57391	7.143965	7.135395	7.294899	7.22417	7.50105	7.462145	7.68999	7.320096	7.161654	7.191012	7.454435	7.422344
NFKBIE	7.821298	7.258476	7.099354	7.329126	7.040034	6.643863	6.943613	7.471964	6.862526	7.442914	6.714711	6.103713	7.571562	6.875387	6.735713	7.881085	6.826046	6.890596	6.891236	7.586277	7.075319	6.72128	6.828806	6.911543	7.131197	7.479225	6.880615	6.739593	7.05729	6.85725	6.488903	7.279369	7.643293	7.605599	7.594726	7.704183	7.900769	7.295273	7.387352	7.778217	7.59029	7.499226	7.509573	8.002476	7.430293	7.715561	7.41373	7.7782	7.549972
CD19	6.260156	6.031337	5.622347	5.686242	4.896775	5.513304	5.258855	6.051789	5.690444	6.929255	5.190447	5.583993	5.678376	6.533426	5.234522	5.817437	5.776883	5.368621	6.33949	5.604987	5.738385	5.731506	5.119797	6.645896	5.418587	5.871232	5.662491	6.030876	6.221898	5.597039	6.235698	5.802504	6.657304	6.852011	6.531887	6.18223	6.610691	6.538739	7.109419	7.29047	6.548995	6.998541	6.6831	5.766449	7.045141	7.851142	6.689184	7.56326	6.774921
CR2	3.334675	3.266392	3.132923	3.641883	3.203757	3.088064	3.389838	3.355006	3.326816	3.245255	3.917518	3.407075	3.759652	4.30048	3.400424	2.671028	3.908639	3.146673	3.446773	3.95649	4.016361	3.315025	3.566434	3.660648	3.445144	3.126747	3.752684	3.407152	3.929247	3.204845	3.351176	3.412797	3.211693	3.753872	3.577844	2.945669	3.173567	3.556643	3.878193	3.813422	3.449041	3.656758	3.664546	2.729058	3.93701	3.746063	3.504936	3.395853	3.479241
PIK3R5	8.101083	8.293842	8.003994	8.015728	7.796151	7.94046	7.965557	7.718366	8.21149	8.207867	7.982537	8.065572	8.08668	8.10652	7.686736	7.947729	7.765098	8.466603	7.627836	7.918705	8.137441	7.864922	8.07928	7.975718	8.191667	8.437531	7.561517	8.070398	8.000084	8.062	7.720462	8.148262	8.771039	8.770566	8.856802	9.120431	8.735067	8.63396	9.127257	8.849763	8.71906	9.047874	8.913863	8.901419	8.747956	8.794234	8.872171	8.615185	8.883377
PIK3R1	7.964723	7.954995	8.252582	8.265244	8.418013	8.054248	8.7972	8.177766	8.309412	7.758099	8.180755	8.252179	8.236653	8.2049	8.675063	7.634653	8.783279	8.026351	8.406293	7.972153	8.126728	8.451836	8.260395	7.98299	7.878315	7.564518	8.124067	8.016801	8.290429	8.023635	8.261195	7.985314	8.445601	8.614099	8.354729	8.049637	8.311652	8.582278	8.228107	8.621408	8.511966	8.044605	8.330511	8.249752	8.53762	8.515946	8.618555	8.663816	8.283996
PIK3R2	7.284496	6.716498	6.410862	6.385038	6.466251	6.737456	6.346188	6.713541	6.609609	7.007001	5.996592	6.065628	6.548551	6.306694	5.992939	7.206411	6.144552	6.541767	6.676694	6.434119	6.509035	6.874531	6.818582	7.030249	6.836261	6.689257	7.45862	6.667019	6.630847	7.078543	6.780735	6.66838	6.493817	6.559837	6.718859	6.653882	6.434667	6.62498	6.786845	6.580038	6.489857	6.64774	6.541867	6.708198	6.465214	6.675329	6.38898	6.576134	6.70181
PIK3R3	4.609704	4.741555	4.869338	4.335654	5.05743	4.484877	4.594985	4.664272	4.247975	5.076241	4.904325	4.330078	5.262631	4.511341	5.358275	4.184423	4.532007	4.881821	4.969035	4.516806	4.403383	4.687695	4.801135	4.313211	4.701975	3.981234	4.129822	4.485541	4.450013	3.583735	4.6195	5.118803	4.731229	4.882269	4.384256	5.014525	4.32413	4.562775	4.827969	4.786058	4.302545	4.749186	4.390593	4.799748	4.933682	5.006486	4.646178	5.118872	4.661869
PIK3CA	6.400497	6.542638	7.0591	6.329821	6.489827	7.055974	7.318358	6.39927	6.568179	6.087501	7.111112	6.71344	6.09295	6.365665	6.688045	6.552058	7.582889	6.398049	6.711791	6.522921	6.868615	6.722203	6.518176	6.218302	6.437334	6.411896	5.911824	6.87553	6.562324	7.023032	6.431784	6.363628	6.705801	6.806421	6.538343	6.45667	6.245715	6.679056	6.593324	6.69885	6.628879	6.543574	6.369175	6.48798	6.419023	6.904312	6.486306	6.441785	6.310078
PIK3CB	8.975669	8.718281	8.872106	8.725583	9.13521	8.802013	8.683254	8.82143	8.953908	7.96296	9.081209	8.813797	8.530891	8.423671	8.910698	8.556967	9.009687	8.734292	8.113132	8.456724	8.478093	8.649991	8.842827	8.13116	8.476067	8.550385	8.825029	7.907715	8.311386	8.431999	8.681374	8.667229	7.976286	7.912651	7.840173	7.802617	7.459682	7.673365	8.528936	7.803933	7.821639	7.368616	7.760941	7.708613	7.963084	7.938014	8.011762	7.478784	7.808517
PIK3CD	8.035306	7.745053	7.560094	7.467007	7.846045	8.025916	7.668871	7.382487	7.698323	7.713392	7.602863	7.952494	7.648095	7.385651	7.81409	7.757169	7.845321	8.114451	7.973582	7.848185	7.153958	7.706719	7.483427	7.386942	7.712945	8.193178	7.463173	7.667279	7.940452	8.101843	7.646055	7.683028	7.673104	7.780774	8.101847	8.015684	7.59233	7.818343	7.729458	7.970718	7.888071	7.904242	7.855089	7.785481	7.860773	7.586813	7.651153	7.846045	7.877683
AKT3	6.159511	6.42164	6.622158	6.352177	6.564694	6.802203	6.426581	6.696217	6.635341	6.014669	6.751812	6.456809	6.489947	6.849204	7.075794	6.472581	6.944372	6.224152	7.033675	6.250021	6.161131	6.714017	7.04159	6.495293	6.522109	6.459833	6.679361	6.502444	6.686742	5.673368	6.978988	6.989046	6.037432	6.109027	6.014917	5.909885	5.814335	6.02584	5.818221	6.235827	6.090742	5.959682	6.207744	5.963293	6.389334	6.219567	6.316192	6.239724	6.167685
AKT1	9.475219	9.392571	9.579583	9.25487	9.209844	9.20727	8.676877	9.043442	9.725828	9.23623	9.584614	9.547051	9.85128	9.388505	9.763276	9.408967	9.494234	9.370864	8.769583	9.566362	9.436625	8.941092	8.785458	9.122228	9.595195	9.844683	9.300345	9.44244	9.454716	9.41578	9.294648	9.171593	9.186315	9.060005	9.327696	9.397659	9.096564	9.104155	9.009626	9.221288	8.996807	9.361534	8.936218	9.069353	8.982441	8.905172	8.97708	9.102968	9.389566
AKT2	6.131752	6.098858	5.605677	5.739105	5.991227	5.877818	5.47667	5.792481	5.824525	6.091888	5.780501	5.808845	6.236766	5.980365	5.793092	6.07064	5.667244	6.046404	5.810105	5.85247	5.883218	5.627741	5.682852	6.199749	6.036505	6.218302	6.041827	6.013039	5.865321	6.24415	6.244608	6.076657	5.915719	5.92285	5.881107	5.918129	5.937668	5.89081	5.859006	5.794527	5.772441	5.841305	5.901665	6.004516	5.846024	5.925392	5.821824	6.032959	5.992207
GSK3B	6.970713	6.969551	6.81146	6.731352	6.911243	7.095996	7.14992	6.89522	6.832768	6.819164	7.045383	7.109706	6.879608	6.739768	6.846733	6.98262	7.120901	7.211722	6.762995	6.737125	6.971259	6.981109	6.700641	6.986147	6.98171	6.960467	6.823886	6.653635	6.586417	6.940513	6.929618	7.065639	6.733855	6.714537	6.903671	6.91524	6.731925	6.827558	7.003401	6.773728	6.755612	6.803364	6.849248	6.848825	6.895077	6.730857	6.831316	6.626934	6.63257
INPP5D	7.954485	8.0144	7.25744	7.721518	7.700054	7.667222	7.590136	7.645264	7.994645	7.688354	7.99276	7.857504	8.095033	7.779025	7.667826	7.477682	7.224542	8.111246	7.685258	7.911247	7.522931	7.724495	7.763583	7.779517	7.887281	8.137558	7.529248	7.740283	7.580191	7.877381	7.840894	8.144159	7.931181	7.829385	8.162332	8.088259	7.723358	7.889077	8.056282	7.900734	7.741689	8.028135	7.88093	8.018477	8.053649	7.688283	7.816339	8.214142	8.155277
CD22	7.327899	6.876981	6.478496	6.146543	5.671802	5.784197	5.801103	7.114031	6.686383	7.154897	5.8125	5.623156	6.703995	6.946149	5.803902	6.222101	6.81351	5.632279	6.680502	6.549381	6.825927	6.696502	6.159877	7.113078	6.431922	6.971631	7.270022	6.778022	6.697122	6.476835	7.092519	6.684691	7.186315	7.28438	6.936801	6.546332	6.663522	6.318881	7.269471	7.734279	6.909687	6.997778	7.060126	6.07803	7.227722	7.851755	7.239664	7.494783	7.280178
CD72	5.738081	5.97866	4.926158	5.178737	4.424107	4.257213	4.968786	5.336664	4.9338	6.367178	4.741311	4.930099	5.097303	5.672586	4.792409	4.362491	5.232474	4.392479	5.177644	4.964558	5.174937	5.357147	4.834278	5.355067	5.348879	5.558	5.541007	4.929675	5.21948	5.216076	5.382649	5.711347	6.26163	6.230351	6.330055	5.791503	6.063745	5.842341	6.212011	7.268333	6.330199	6.203311	5.984483	5.190433	6.712423	7.550135	6.412601	7.200636	6.273158
PTPN6	11.413462	11.264575	10.627076	10.818611	10.607061	10.889823	10.396929	10.786497	11.133615	11.182318	10.923283	10.579979	11.180646	11.373909	10.434372	11.144783	10.566025	11.149584	10.807231	11.117112	10.920524	10.863392	10.763602	11.37758	10.798797	11.586448	10.954866	10.980929	10.712714	11.168485	11.043138	11.193478	12.113363	12.053712	12.075721	12.185918	12.081778	11.72575	11.969917	12.022808	12.012885	12.110956	12.132636	12.247303	11.8078	12.032042	11.867496	12.039089	12.102693
LILRB3	10.162857	10.143414	9.275367	9.475927	9.444245	9.667855	9.628086	9.645582	9.883827	9.579805	9.855727	9.627406	10.341716	9.73071	9.047766	9.962758	8.947702	10.275724	9.156803	9.893541	9.915784	9.357828	9.136577	10.230767	9.688631	10.34743	9.499477	9.523395	9.636367	10.500711	9.731035	9.678559	10.73009	10.541332	10.994534	11.106361	10.594259	10.271583	10.642592	10.373417	10.537016	10.822839	10.81431	10.708171	9.864321	10.078684	10.344004	10.413594	10.493634
FCGR2B	7.936043	7.734631	8.319875	8.278319	8.619101	7.278905	7.506825	7.872407	7.501869	7.423117	7.944002	7.925821	7.514563	8.313035	7.138907	8.744753	7.843777	8.628089	6.919079	8.384795	7.724668	8.703086	8.377297	7.249484	7.627052	6.921805	8.23332	7.924876	8.203988	7.718843	7.299866	7.498615	8.389164	8.514252	9.152743	8.13537	8.692932	7.738502	9.157758	9.184038	9.081976	8.573336	8.551276	7.955766	8.107246	9.40132	8.583843	7.963898	8.435551
RASGRP3	4.924756	4.679158	5.332715	4.505186	4.649372	4.241994	4.330642	4.839991	4.222352	4.210254	4.444042	4.38923	4.600777	4.024226	4.60737	4.173353	5.210545	3.597343	4.660286	4.575418	4.276099	5.008736	4.413312	4.355005	4.331768	4.46223	4.41659	5.083325	4.560922	4.289348	4.390497	4.682184	5.132556	4.940969	4.737782	4.329759	4.418757	4.472154	5.198252	4.880326	4.667343	4.622508	4.403617	4.263442	4.912437	5.168114	4.756047	4.204227	4.878909
PLCG2	6.119767	5.810493	5.894737	5.776095	6.000645	5.866348	6.315411	5.818524	5.958396	5.993496	6.024915	6.282848	6.217999	5.924429	5.932225	6.251064	5.925138	6.520032	5.752599	5.918061	6.076138	5.93837	5.849613	5.700562	5.970958	6.507607	5.933978	5.970435	5.982836	6.295496	5.650695	6.055813	6.204628	6.019908	6.277614	6.185787	6.039688	6.103554	6.225205	6.152951	6.099888	6.370869	6.311758	6.232943	6.017223	6.186333	6.179476	5.968575	6.26764
PRKCB	7.250176	7.441323	7.453571	7.361168	7.197737	7.2103	7.532077	7.210393	7.554468	7.050437	7.508351	7.746593	7.200995	7.364727	7.481095	7.419219	7.679873	7.874961	6.99819	7.278326	7.326884	7.254545	7.376683	7.217822	7.571253	7.725751	7.341306	7.501734	7.365563	7.281639	7.343173	7.392128	7.608657	7.470894	7.849056	7.669575	7.431554	7.504538	7.249218	7.500246	7.364528	7.616606	7.630663	7.693537	7.48332	7.499215	7.614016	7.457789	7.512448
IFITM1	10.075673	10.127988	10.15219	10.857961	9.241841	9.781514	9.666027	9.996831	10.219656	10.477912	9.291208	9.871145	9.821174	10.211329	9.667556	10.628676	9.763133	10.343158	9.469318	11.109423	9.694714	10.191115	9.937767	9.857245	10.391337	10.166663	10.280607	9.986678	10.079487	9.686371	9.799258	9.402353	11.344488	11.960227	11.836163	11.924721	11.88519	11.609144	11.47432	11.677621	11.886048	12.322217	11.816776	12.040531	11.8304	11.826973	11.754385	11.737412	11.816234
IGH	6.036718	5.73633	5.448051	5.759756	5.897299	5.457704	5.70856	5.848584	5.743839	5.78537	5.488415	5.877063	6.041732	5.617988	5.601264	6.249761	5.375763	6.28842	5.541819	5.800433	5.965575	5.702125	5.831227	6.385979	5.794021	6.152986	5.405579	6.257355	5.618349	6.304389	6.01372	6.146127	5.753163	5.721478	5.72471	5.880957	6.053147	5.580961	5.767492	5.433869	5.639717	5.623093	5.669432	5.741316	5.54346	5.165919	5.416996	5.716643	5.75232
IGHD	6.396626	6.266308	5.819886	6.629286	5.228237	5.566886	5.153258	6.233711	5.922242	6.574117	5.749626	5.408688	6.046363	6.493088	5.533804	5.178418	6.363429	4.977941	6.760659	5.997773	5.898414	6.398966	5.471041	6.670862	6.044221	6.339168	6.726934	7.099412	6.172143	5.637081	6.349588	6.086226	7.126991	7.353962	7.150706	6.287342	7.130159	6.445855	7.320753	7.805686	7.100593	7.310755	6.510387	5.729911	7.725613	8.234048	7.323997	7.45202	7.371572
IGHG1	4.272822	3.393531	3.476565	3.6097	3.565344	3.589959	3.420313	3.959998	3.816208	3.825217	3.337475	3.723269	3.42572	3.701681	3.597619	3.941082	3.467578	3.589796	3.829945	3.890092	3.591897	3.654871	3.430648	4.054539	3.78992	3.979406	3.819382	3.926691	3.569614	4.043411	3.706206	3.579078	3.448259	3.660186	3.604158	3.712807	3.72522	3.454685	3.672676	3.698742	3.511642	4.03302	3.598597	3.687159	3.867631	3.626341	3.765173	3.724593	3.665037
IGHM	7.625322	7.173388	7.536638	7.301122	6.671343	6.854359	6.520646	7.516758	7.054708	7.325652	6.797596	6.887864	6.936764	7.435572	6.649217	6.734908	7.249507	6.777407	7.701795	7.071462	6.992579	7.0365	6.940822	7.498947	6.897628	7.479884	7.430472	7.676225	7.256911	7.332445	7.373167	6.995504	7.623869	7.832508	7.496295	7.19132	8.232636	7.33736	7.778177	8.181361	7.863358	7.902784	7.367352	7.513878	8.112617	8.215347	7.576446	7.724298	7.704345
IGHV1-69	3.474977	2.682882	2.289395	2.367187	2.945932	2.573482	2.480211	2.308032	2.412073	2.322473	2.727873	2.789528	2.523035	2.541814	2.65637	2.99222	2.334563	2.395173	3.178995	3.014793	2.762763	2.265197	2.311122	3.129258	2.57359	3.078798	2.835644	2.632863	2.069085	2.594689	3.40172	2.726612	2.480102	2.14802	2.236675	2.276941	2.80358	2.424648	2.13355	3.08443	2.259535	2.422956	2.260203	2.47666	2.238214	2.305226	2.394662	2.238104	2.456797
IGK	5.52485	5.931097	6.943686	6.559752	5.525796	6.779948	5.575159	6.009196	6.193873	5.748277	5.872789	6.359637	6.215661	5.867834	5.780659	5.731435	6.236381	6.0035	6.907434	6.181272	5.815132	5.671735	5.734418	6.711921	5.508892	6.37312	6.066295	7.039233	5.790483	6.719489	6.019169	6.233905	5.907214	5.561044	6.047051	5.559832	6.586147	5.848323	6.303519	6.214184	6.096419	6.441919	5.676352	6.254731	5.950244	6.456581	5.960046	5.719201	5.72654
IGKC	6.375791	6.424461	6.998902	6.941008	5.488116	7.102888	5.972174	6.391316	6.05714	6.51308	5.857621	6.171205	6.121813	6.499105	5.745136	5.70564	6.494291	6.090694	7.367323	6.081364	6.364933	6.27858	6.071032	6.679279	5.924505	6.317772	6.499937	6.911033	6.236258	6.685927	6.304219	5.988065	6.951492	7.247594	7.155608	6.6299	7.670026	7.185011	7.368978	7.570093	7.544623	7.591855	6.959109	7.265456	7.661256	7.802208	7.163175	7.087699	7.293182
IGLC1	8.037591	7.926074	8.18546	8.204432	6.9984	8.367571	7.387703	7.907599	7.666139	8.038599	7.400625	7.198009	7.310749	8.132537	7.358405	7.247604	7.987609	7.743049	8.598398	7.413703	7.806234	7.530036	7.164043	8.370976	6.989188	7.892424	7.657155	8.819158	7.797556	8.124134	8.220835	7.463828	8.329556	8.296014	8.199852	7.969266	9.060989	8.226371	9.117259	8.899964	8.540324	8.86487	8.239936	8.669032	9.102898	8.717537	8.371815	8.38288	8.444932
IGLJ3	7.271486	6.762841	7.323185	7.079289	6.22651	6.520002	5.977233	6.891605	6.191117	7.099975	6.122614	6.686652	5.971528	6.969789	6.361117	6.242163	6.643137	6.546191	7.511998	6.649056	6.658777	6.672468	6.495538	7.364906	6.317765	7.096289	7.321504	7.869898	6.963274	7.088093	6.82255	6.477078	7.544157	7.941889	7.403875	7.065681	8.964626	7.007546	8.228615	8.037689	8.055733	8.215895	7.449838	7.650343	8.699232	8.305891	7.499067	7.411237	7.531503
IGLV1-44	6.195465	5.678482	6.265244	6.394771	5.403182	6.480651	5.397897	6.061953	5.704657	6.10438	5.330492	5.732967	5.476936	6.131598	5.485857	5.7004	5.778885	5.845437	6.849987	5.62909	5.753948	5.724037	5.717951	6.243159	5.61185	6.295125	6.037475	6.620923	5.958176	5.895348	5.844563	5.64428	6.704966	6.760404	6.438653	6.062025	7.234258	6.235069	7.117942	7.030297	6.477231	7.220324	6.384081	6.954572	7.500456	6.926751	6.507713	6.628616	6.675733
IGLV6-57	4.695525	4.012565	3.904288	4.800858	4.002064	3.936887	3.692556	3.703116	3.489086	4.345748	3.806634	3.814357	4.239494	3.776967	3.986928	3.977091	3.682035	3.464936	3.57415	3.993263	3.721139	4.022307	3.839527	4.334595	4.055899	4.297262	3.547092	4.857375	3.919217	4.617688	4.300061	3.893761	4.200392	4.23893	4.061457	3.975478	4.578608	4.016384	4.450461	4.321882	4.097589	4.767096	4.211834	4.402632	4.505131	4.536617	4.090055	4.420257	4.166411
C3	5.329303	4.578975	4.38693	4.917212	4.742204	4.212022	3.554485	3.894383	4.643843	4.496801	4.320667	4.320082	3.528453	3.630832	3.389243	4.37259	3.968385	3.70631	4.452864	5.197652	4.664889	4.442905	4.868391	4.244195	4.440928	4.942932	4.307293	3.820282	4.236642	4.395226	4.300061	4.619005	6.437879	4.512935	4.997378	5.139105	5.409525	4.794712	5.409493	5.426629	5.198979	4.979262	5.202799	5.491518	5.05368	4.925959	5.465422	5.798579	4.57311
C5	4.369845	5.124764	4.823321	5.435989	4.676462	4.90349	5.018515	4.378717	4.958884	6.538349	4.562547	4.993948	5.680357	4.970031	4.382029	3.975517	5.233094	5.518386	5.493727	5.899419	5.386228	6.114542	5.770162	5.037433	5.834604	4.286192	5.467258	5.042109	5.207774	6.006848	4.840558	5.494604	5.947411	4.867295	4.585091	4.727546	4.690172	4.891271	5.592102	4.7024	4.731111	4.556095	3.788398	5.010739	5.440806	5.053398	4.86474	5.131916	4.834366
CKLF	9.399106	9.554505	9.472612	9.714609	9.349833	9.671006	9.833279	9.338589	9.552313	9.608463	9.766215	9.843234	9.52699	9.352109	9.283835	9.621354	9.407975	9.989455	8.781702	9.740758	10.054207	9.469191	9.499182	9.328643	9.731774	9.754279	9.39738	9.285194	9.377983	9.636776	8.765218	9.231489	9.413166	9.379526	9.742279	9.61609	9.363171	9.258942	9.160195	9.025041	9.085896	9.417715	9.547406	9.130415	8.928917	9.468622	9.362107	9.241126	9.454878
CMA1	2.742195	3.076821	3.325349	2.997567	4.083243	3.571962	2.668406	3.232911	3.150734	2.82047	2.843949	3.024495	3.520186	2.88747	3.199191	2.957976	3.172151	3.07922	2.94056	3.740736	3.095453	2.635728	3.007255	2.710692	3.09209	3.142186	2.930473	3.668303	3.105784	3.473677	2.782066	3.20613	2.990324	3.006297	3.143456	3.301571	3.193252	3.080063	3.020049	2.675074	2.981008	3.099608	2.957198	2.798662	2.763996	2.699169	2.916611	2.79283	2.969129
CX3CL1	3.927486	3.782112	3.419192	3.325329	3.66807	3.83873	3.600911	3.633145	3.421911	3.868005	3.534958	3.500576	3.686062	3.508937	3.384881	3.67356	3.338798	3.718283	4.114877	3.611756	3.411508	3.390594	3.375547	4.013846	3.544555	3.94202	3.435599	3.862364	3.891375	3.705198	4.173602	3.303134	3.448694	3.400003	3.402902	3.761433	3.789398	3.597757	3.224066	3.448031	3.454423	3.672459	3.396281	3.323785	3.207841	3.163516	3.120494	3.582154	3.521193
CXCL17	4.230867	3.829883	3.371904	3.839117	4.017723	3.275382	3.606781	3.876233	4.022551	3.893413	3.721909	3.855916	3.740385	3.574991	3.450108	4.105215	3.391027	4.093417	3.57516	4.58522	3.866734	3.65702	3.959212	3.823438	3.713032	4.038514	3.629224	4.29936	3.822866	3.796281	4.397416	3.685798	3.832061	3.954005	3.642441	4.150016	3.764329	3.80293	3.951709	3.814736	3.830306	3.835955	3.614993	4.283553	4.06369	3.21322	3.551226	3.71972	3.954039
EDN1	4.335399	3.953015	4.247213	3.852562	4.586432	4.236711	4.04816	4.14941	3.822159	3.682503	4.118702	3.878665	3.952133	3.898482	4.145176	3.787972	4.315943	3.760095	4.386552	4.560749	4.116541	4.26638	4.275257	4.26051	4.114407	3.78216	4.104737	4.301101	4.111878	4.243987	4.135914	4.010966	3.862196	3.964681	4.226203	3.905778	3.799914	4.012736	4.015039	4.243794	4.478259	3.904624	4.298261	4.801526	4.292738	4.637054	3.840743	3.826601	4.339728
EDN2	6.078755	5.053511	5.224894	5.294485	5.407239	5.244298	5.425028	5.690478	5.625266	5.444846	5.353961	5.341064	5.409231	5.459336	5.365067	5.606649	5.204004	5.626362	5.883202	6.003442	5.822273	5.216335	5.539339	5.775967	5.818017	5.576508	5.12011	6.014312	5.681645	5.825927	5.787702	5.535389	5.20778	5.318595	5.649746	5.542595	5.934558	5.501874	5.37471	5.203291	5.358795	5.37291	5.289237	5.632995	5.27361	5.100203	5.107361	5.289822	5.580917
EDN3	4.104499	4.063492	3.32805	3.200762	3.695722	3.609386	3.661176	4.034095	3.345469	3.50619	4.181524	3.77574	3.860273	3.196283	3.70298	3.937743	3.510782	3.397981	4.309314	3.829245	3.570988	3.810311	3.481452	4.051082	3.72433	4.281378	3.838547	3.989106	3.927734	4.161277	4.569516	3.886247	3.355155	3.670526	3.337789	3.735389	3.89073	3.587335	3.61443	3.637736	3.598894	3.554079	3.716666	3.679593	3.377868	3.301283	3.599561	3.894892	3.772347
FGF10	3.563053	2.675618	2.781021	2.193428	2.198364	2.500356	2.662222	2.51732	2.948556	2.436218	2.928118	3.01253	2.50042	2.379656	2.624211	3.444884	2.262825	2.994569	3.121885	2.745854	2.588344	2.720083	2.762929	2.148107	2.998021	2.924355	2.560331	2.703707	2.365739	2.649004	3.019281	2.427248	2.379656	2.659021	2.524728	2.341463	2.342903	2.507926	2.438657	2.36773	2.33716	2.287051	2.43743	2.326555	2.145794	2.544179	2.530301	2.55361	2.427606
LECT2	2.732199	3.382852	2.181996	2.170353	3.265651	3.027151	2.913522	1.985976	2.460266	2.671592	3.317755	2.386387	2.688725	2.859381	3.223927	2.6143	2.258638	3.296853	2.349632	3.526255	2.770135	3.306855	3.540971	2.794419	2.613206	2.358476	2.606985	3.39483	2.77801	2.880462	2.86556	2.085469	2.352786	2.458072	3.202462	2.563593	2.453011	2.638705	3.202319	2.774821	2.754163	2.369443	2.383046	2.343044	2.19434	2.39396	2.434447	2.267961	2.349307
PROK2	10.561171	11.44766	11.528306	11.46306	11.251406	11.691799	11.757214	11.634974	11.338733	10.910182	11.577686	11.946071	10.285708	10.700376	11.172099	11.651467	11.246947	11.755812	11.101625	11.309159	11.344742	11.342235	11.472235	11.153495	11.706123	11.031158	11.45618	11.413437	11.735126	11.548693	10.292007	10.798114	10.770367	10.957168	11.00919	11.160353	10.901051	11.050264	11.238489	10.850043	11.328827	11.516596	11.212733	10.884292	10.653531	10.900087	11.272109	10.443354	11.347195
SEMA3A	2.66127	2.464953	2.274239	2.485098	2.525413	2.718359	2.899834	2.558726	2.096881	2.549138	2.438586	2.52605	2.93299	2.381358	2.656072	2.63376	2.488529	2.549181	2.573178	2.473863	2.57903	2.707876	2.685881	2.592563	2.585368	3.069778	2.712317	2.701389	2.583896	2.926673	2.715733	2.766626	2.328579	2.482687	2.45695	2.495594	2.397753	2.416014	2.242216	2.267474	2.319648	2.425345	2.309195	2.563774	2.461694	2.306784	2.223033	2.310734	2.460627
SEMA3B	5.649433	5.524293	4.788724	4.998439	5.284218	4.90111	4.722254	5.278748	5.22795	5.407449	4.644793	5.63088	5.305774	4.991533	4.824711	5.612	4.75603	5.728586	4.831759	5.55759	5.449951	4.984745	5.281991	4.747605	5.492389	5.075492	4.88149	5.686491	5.408011	5.034021	5.647355	5.011918	4.754224	4.68304	4.928079	4.613982	5.095713	4.773984	4.724529	4.305964	4.554948	4.669944	4.624356	4.982168	4.994568	4.619966	4.570067	4.834373	5.030218
SEMA3C	3.302867	3.319527	3.9345	3.459064	3.67453	3.68548	4.250137	3.386861	3.410261	3.067607	4.209196	4.305169	4.122527	3.153562	3.865855	4.475092	4.15776	3.538053	2.677359	3.328024	3.600956	3.364106	3.608125	3.90913	3.642243	3.162342	3.107098	3.151348	3.352867	3.276903	3.43148	3.914948	4.779683	4.282767	3.976157	3.960255	4.515941	3.873336	4.609732	3.959257	4.37646	4.17098	4.275514	3.624747	3.784194	4.091742	4.58297	5.005794	3.500811
SEMA3D	3.224809	2.750597	2.613225	3.035778	2.849057	2.443732	2.486186	2.890285	2.823758	2.654579	3.118852	2.802732	3.07837	2.449138	2.312595	3.183173	3.042528	3.288953	2.840317	2.835191	2.759099	2.877234	3.105506	2.872084	2.623455	2.723578	2.793848	2.750597	3.024419	3.422364	3.361367	2.952303	2.704313	2.398822	2.52708	2.554884	2.708054	2.47233	3.033448	2.766917	2.488741	2.664546	2.632485	2.532461	2.278667	2.69546	2.39738	2.685666	2.478172
SEMA3E	2.92606	3.688333	1.929509	2.600209	2.557343	3.471502	3.451061	2.969923	2.409926	2.944181	3.843318	2.323554	3.757311	3.242253	2.42795	2.82551	2.275246	3.235862	2.685325	2.624542	2.562487	2.687752	2.622793	3.30385	2.632897	3.563697	2.852903	3.106401	2.470825	2.92412	2.798743	2.618654	2.569331	2.241878	2.348923	2.421882	2.38427	2.374391	2.601092	2.589204	2.133594	2.507146	2.532146	2.121044	2.224169	2.326177	2.044622	2.124267	2.23168
SEMA3F	4.829846	4.528627	4.299319	4.427158	4.625754	4.436853	4.306927	4.708133	4.761396	4.732918	4.386834	4.534521	4.610737	4.294774	4.379485	5.200145	4.222181	4.428738	4.836363	4.782245	4.533811	4.478562	4.407319	4.881586	4.479272	5.025718	4.210101	5.068759	4.53091	5.020362	4.822363	4.509953	4.328706	4.398399	4.574161	4.683474	4.627066	4.411383	4.512427	4.389494	4.412238	4.505122	4.355308	4.594543	4.394546	4.236742	4.247745	4.41181	4.609885
SEMA3G	5.334274	5.466394	5.333551	5.021548	4.99747	4.518146	4.51292	4.536812	4.272524	4.54945	4.902517	4.57374	5.132588	4.342403	4.126758	4.895968	4.634184	4.659221	4.75089	5.192367	4.755833	4.896817	4.178897	5.25362	4.623647	4.614782	3.842637	4.416649	4.57034	4.407894	4.839036	4.689795	4.654269	4.841896	5.078283	4.670471	5.179216	4.726085	5.115395	5.280602	4.627229	5.142604	4.3565	5.060685	4.67234	5.059855	5.004207	4.510759	5.495303
SEMA4A	7.844063	7.703951	7.191359	7.334132	6.757759	7.654968	7.285626	7.109319	7.193684	7.304776	7.78045	7.501293	7.484085	7.032552	7.101207	7.519787	6.360507	7.936765	6.811952	7.185208	6.693817	7.296688	7.388915	7.572507	7.401873	8.072273	7.153181	6.525002	7.20454	7.464046	6.501923	7.047878	7.541144	7.62148	7.693834	8.158249	7.398582	7.06853	7.351824	7.627455	7.628116	7.998818	7.971139	8.196943	7.281813	7.393822	7.520358	7.228404	7.799532
SEMA4B	7.750945	7.604904	7.054272	6.953035	6.694289	7.310566	7.088371	6.815892	7.350845	7.549211	7.269604	7.461745	7.274872	7.527142	6.270559	7.301136	7.101369	7.845948	6.602033	7.049469	7.259948	7.032629	7.132989	7.488865	7.609028	8.36545	6.982589	7.047926	6.853247	7.525503	6.741727	7.072933	8.166082	7.871954	8.70005	8.575859	8.050141	7.826607	8.450403	8.155503	8.107837	8.47089	8.445273	8.359515	7.739151	8.039304	7.893465	7.976328	8.064822
SEMA4C	5.893216	5.414806	5.63609	5.495693	4.938461	5.83006	4.296421	6.07185	5.783363	5.783606	5.626527	5.599588	5.909643	5.4261	6.035261	5.030786	5.64569	5.206782	5.824567	5.366993	5.051277	5.520826	5.953333	5.532329	6.097231	6.109066	5.709732	5.569957	5.505054	5.671795	5.714874	5.505722	5.757383	6.219223	6.134862	5.93283	5.840612	6.168755	6.088682	6.216309	5.974386	6.24613	5.835911	6.188093	5.947156	6.205646	5.930889	6.393877	5.957691
SEMA4D	11.026159	11.089475	10.430159	10.856054	10.815381	10.891121	10.889815	10.663263	11.031343	10.971054	10.900944	10.993571	11.218806	10.922754	10.65756	10.789532	10.837617	11.417967	10.648665	11.0274	10.781348	10.851588	10.714122	11.215937	10.779276	11.333489	10.628812	10.866194	10.898019	11.100277	10.947351	11.024443	11.293463	11.221411	11.57152	11.367668	11.159224	11.191626	11.37706	11.042377	11.159369	11.149779	11.322545	11.449342	11.147565	10.941051	11.165077	11.296609	11.294188
SEMA4F	4.913955	4.734888	4.450488	4.410974	4.513633	4.527356	4.474219	4.811372	4.406326	4.656693	4.150385	4.521639	4.583272	4.339541	4.431477	5.069314	4.379711	4.231609	5.167968	4.781459	4.119291	4.540535	4.799253	4.919118	4.702872	4.957939	4.662512	4.770164	4.536107	4.410192	4.898701	4.724877	4.689879	4.694558	4.636816	4.584806	4.41445	4.606913	4.865433	4.898583	4.805794	4.616178	4.626595	4.780042	4.524367	5.035587	4.581569	4.9351	4.654805
SEMA4G	3.335205	2.892359	2.807025	2.423369	3.193121	2.66464	2.745137	2.926308	3.072161	2.883177	2.679629	2.878101	2.873162	2.611623	2.775093	2.749678	2.554529	3.251246	3.361694	3.373053	3.041117	3.089314	2.715465	3.783099	2.881517	3.442297	2.989367	3.114289	2.874653	3.131977	3.376006	3.167671	3.013695	2.933471	3.148478	2.928354	3.009118	2.914215	2.870024	2.860065	2.756516	2.903662	2.919117	2.937369	3.132445	3.11778	2.738588	2.895266	3.143346
SEMA5A	3.31101	3.595685	3.658176	3.711321	4.082009	3.820022	4.004883	3.73776	3.730547	4.164094	3.903959	3.30487	3.700691	3.891425	3.732769	4.347384	4.168465	3.862749	3.741122	4.031378	4.185858	3.894809	3.764602	4.36881	3.788927	3.53263	4.399	4.046075	3.719184	3.978266	4.129208	3.772099	3.669215	3.481267	3.619116	3.602802	3.622471	3.453589	3.406744	3.537954	3.463017	3.286579	3.357847	3.414425	3.538203	3.576373	3.834171	3.615018	3.400197
SEMA5B	4.853479	4.234575	4.168414	4.231911	4.947822	3.922914	3.718675	4.646414	4.609769	4.115671	3.951447	4.485379	4.554358	4.302588	4.05944	4.31437	4.003684	4.635892	4.659038	4.316702	4.380609	4.541555	4.290089	4.220659	4.546726	4.392938	4.352325	4.542007	4.278449	4.16501	4.361644	4.509829	3.892166	4.015882	4.293021	4.291713	4.70688	4.325099	3.788595	3.901374	3.950294	4.229335	4.605254	4.238832	4.123068	3.361515	3.679693	4.023727	4.15294
SEMA6A	5.580399	5.27011	4.884331	5.181015	4.86514	5.038546	5.128885	5.600346	4.872355	5.525876	4.931398	5.093723	5.383421	5.221816	4.997653	5.181363	4.952917	4.92536	5.323676	5.284707	5.191418	5.056958	5.114809	5.148706	5.070412	5.072749	5.355167	5.35267	5.249312	5.057124	5.761978	5.483162	4.909057	5.019097	4.846086	4.810737	5.161675	4.949437	4.977747	5.194621	5.080756	5.096077	5.279374	5.433643	5.2244	5.081321	5.171008	5.168581	5.1097
SEMA6B	6.168067	5.861869	4.846881	5.414842	5.656967	5.763778	5.47121	5.680422	5.575687	5.631288	5.503861	5.383297	5.760209	5.393912	5.15274	6.280506	4.801024	5.833207	5.673912	5.746533	5.243421	5.306615	5.247537	6.457513	5.420367	6.139522	5.540319	5.85525	5.67797	6.432092	5.842117	5.764671	5.251744	5.065685	5.484755	5.56905	5.551774	5.356706	5.10605	4.964624	5.10718	5.414045	5.408965	5.320246	5.220701	4.752268	5.008003	5.310863	5.350197
SEMA6C	5.673376	5.505184	4.482842	5.009019	5.650563	5.276111	4.99383	5.268571	5.311389	5.473609	5.488086	5.121987	5.33461	5.23216	5.164691	5.57514	4.888326	5.395011	5.777466	5.442769	5.321071	4.866836	4.992424	5.975671	5.336902	5.780143	4.991219	5.867587	5.427588	5.907776	5.842092	5.276426	5.357769	5.107544	5.234741	5.164604	5.254048	5.293219	5.189086	5.303832	5.159201	5.291583	5.118961	5.109099	5.224577	4.722927	5.115334	5.201747	5.425046
SEMA6D	3.49183	3.41086	2.747722	2.785218	3.229035	3.27467	2.877454	3.130333	2.932515	3.243472	2.961789	3.026245	3.082528	3.154363	3.003724	3.308926	3.065928	3.210798	3.153451	3.170665	3.097036	2.970621	2.738117	3.16204	2.715136	3.146438	3.128424	3.527608	3.070307	3.758016	3.405119	3.154321	2.747063	2.84078	2.778552	3.00608	2.869917	2.762922	2.840037	2.780384	2.786944	2.733581	2.870681	3.008843	2.651235	2.550519	2.68156	2.986705	2.905957
SEMA7A	5.225819	4.598453	4.53764	5.09161	4.966836	4.814924	4.694095	4.82936	4.849444	5.196987	3.892073	4.89997	4.986064	4.622205	4.641493	5.258434	4.434021	4.495475	4.908032	5.373099	4.864631	4.712397	4.58889	5.677405	4.962647	5.094592	4.601311	5.269923	4.906505	5.250285	5.420032	5.150386	4.826569	4.887585	5.06339	5.274502	4.705583	4.794469	4.670553	4.646741	4.532285	4.808115	4.909557	4.812118	4.897312	4.42436	4.733162	4.927655	4.819472
SLIT1	5.565692	4.83403	4.373229	3.84115	4.270273	4.285848	4.602368	4.755545	4.657458	5.061617	4.745988	4.698925	4.924875	3.928587	4.475049	5.238222	4.093472	4.294489	4.71176	5.005325	4.542506	4.313381	4.393281	4.80152	4.287413	5.148388	4.474052	5.117337	4.574976	4.721839	4.587084	4.437685	4.535573	4.714571	4.513864	4.589314	4.736007	4.487858	4.541669	4.626284	4.288493	4.749085	4.514756	4.756168	4.333452	4.234322	4.415356	4.280229	4.79763
SLIT2	3.06588	2.889839	2.54499	2.893528	2.761047	3.164103	2.941992	2.952363	3.065911	2.857429	2.824434	2.880575	3.076767	2.75578	2.643048	2.737171	2.594298	3.356352	3.061336	2.761177	3.166989	2.541809	2.777887	3.141652	2.800971	2.929272	2.898818	2.894403	3.011541	3.305967	3.174012	2.634353	2.511519	2.402232	2.618093	2.754939	2.772271	2.689238	2.719703	2.323097	2.588013	2.482298	2.736104	2.561884	2.331869	2.494773	2.351668	2.677708	2.561333
TNC	2.6172	2.633454	2.376147	2.645002	2.802131	2.960611	2.758467	2.479369	2.642983	2.36075	2.442278	2.78498	2.744831	2.664397	2.470202	2.881048	2.323205	2.660076	2.527632	2.761243	2.595671	2.649577	2.700912	2.739506	2.414049	2.775028	2.574812	2.920053	2.504068	2.484749	2.901774	2.931334	2.300522	2.288943	2.280296	2.656737	2.438685	2.247325	2.267509	2.385578	2.319623	2.416125	2.308028	2.474663	2.477572	2.203212	2.103116	2.269682	2.407819
TYMP	6.288054	6.21106	5.975462	5.739859	5.653572	5.478601	6.045558	5.855278	6.566959	6.298038	5.709735	6.189471	6.349506	5.885138	5.929818	6.472307	5.754402	6.489719	5.078475	6.581448	6.108408	5.638194	5.752168	6.008743	5.774683	6.246846	6.0298	5.888463	5.822563	6.782787	5.803034	5.563686	6.457734	6.6606	6.970378	7.337543	6.457956	6.094873	6.054911	6.542212	6.276947	6.908907	6.735151	6.840955	6.091495	6.618961	6.643458	6.623976	6.566632
C5AR1	12.096258	12.134084	11.933911	11.983042	12.028777	12.032247	12.169922	12.132177	12.17785	12.100474	11.992911	12.232028	11.81969	11.999217	12.076532	12.086992	11.830459	12.225595	11.447905	12.246669	11.87501	11.877019	12.122504	11.7333	12.229885	11.972429	11.866801	11.889855	12.329437	11.938372	11.643916	11.970133	11.812639	11.724047	11.937005	11.988542	11.783355	11.792779	12.077124	11.573301	11.924803	12.051224	12.001616	11.911193	11.594841	11.558658	11.790764	11.727344	11.881045
CCR9	4.504078	4.672122	5.633984	4.314128	4.515935	4.021678	4.69393	4.139795	4.246218	4.112993	4.204346	3.800373	3.788563	5.060941	4.434615	4.630179	4.414231	4.172526	3.686706	4.121016	3.49744	4.301153	4.598607	3.568108	3.556907	4.697245	4.304002	4.410833	4.078784	4.316895	4.877604	3.865839	4.410833	4.315635	4.097333	4.487254	5.159349	4.480545	4.509343	4.937507	4.659328	3.903001	5.402514	4.73666	4.843152	5.027759	4.733237	4.25689	4.749763
CCRL2	8.022716	6.758081	7.284921	6.83177	6.46561	6.934624	6.391082	7.343389	6.653846	7.472584	6.664829	6.925999	7.057525	6.273371	6.437158	7.187956	6.575872	6.64981	6.527539	7.985669	6.896202	7.9966	6.6784	7.79469	6.943215	8.071589	6.547768	6.826702	6.860675	6.763911	6.480314	6.780715	7.304432	6.87962	6.858895	7.427416	6.725547	6.878356	7.251635	6.997624	7.333302	6.905672	6.925629	6.659591	6.750669	6.829634	6.997148	6.940071	6.765154
CMKLR1	5.614923	5.092398	5.207609	4.791246	5.038492	5.018675	5.104536	4.806872	4.287394	5.229487	4.888895	4.936185	5.77519	5.065983	5.174403	4.890014	4.816154	4.821615	4.79734	5.212983	4.560972	4.881883	5.317524	5.506668	5.640049	5.260438	4.656921	5.437388	5.040642	5.037672	5.059013	6.204196	5.244591	5.315634	5.58938	5.922625	5.402419	5.39584	5.100139	5.725719	5.08008	5.74193	5.221666	5.263202	5.506085	5.295743	5.60814	6.037954	5.398349
CX3CR1	10.847172	10.72281	11.735047	11.013427	11.196326	10.817804	10.927274	11.060336	10.385535	11.011818	10.918957	11.071961	10.805066	10.971311	11.322305	10.332977	10.471501	10.442648	10.77207	11.451836	11.139176	11.124323	11.262631	10.860835	11.33038	10.901325	10.834185	10.805217	10.65289	10.428379	10.727799	11.376796	10.577222	10.706465	10.421973	10.675186	10.812822	10.455777	10.386259	10.80606	10.52751	11.057846	10.261118	10.650635	10.784031	10.955098	10.737768	10.844378	10.861368
CXCR3	5.542608	5.409723	5.358721	5.698346	4.878263	4.749886	5.018983	5.605185	5.693352	5.482496	4.873145	5.092425	5.236787	5.50943	5.064444	5.705834	4.635974	5.012567	5.50098	5.5384	4.740863	5.793208	5.419499	6.040084	5.241104	5.629777	4.938842	5.471017	5.517169	5.446691	5.767076	5.727115	6.16904	6.19657	6.245385	5.952694	5.925096	5.744484	5.963848	5.939242	5.937228	6.219104	5.916852	6.495738	6.534132	6.162263	6.153466	6.637905	6.32127
CXCR5	5.944702	5.49928	5.533157	5.037056	5.168001	5.450045	5.405225	6.04591	5.759711	5.87645	5.226772	5.413442	5.757248	6.064	5.239124	5.714405	5.82184	5.317092	5.724402	5.494743	5.274454	5.481401	5.483407	6.031088	5.643693	5.910439	6.093648	5.8444	5.600826	5.70656	5.903917	5.444498	6.201973	6.073094	5.988715	5.83751	5.943456	5.612614	5.92371	6.408972	5.914996	5.983007	5.933553	5.816577	6.049091	6.356821	6.012213	6.134532	6.232181
ACKR3	5.227083	4.950189	5.490449	5.314576	5.606516	5.490822	5.477727	5.079897	5.43188	4.760603	5.824121	5.665746	5.458759	4.767787	5.76921	5.35688	5.316024	5.190027	5.23299	5.255046	5.347692	5.466168	5.357101	5.45583	4.744634	4.983834	5.000852	5.00485	5.236785	4.971225	5.686119	5.179042	5.179947	5.067671	5.012702	4.946453	5.147927	5.413651	5.368724	5.455217	5.161293	5.191809	5.037619	5.227021	5.290052	5.110949	5.340982	4.881038	5.08136
CYSLTR1	5.625475	5.853408	6.416914	6.574127	5.72394	5.484275	5.654806	5.497268	6.040166	6.08102	5.6407	6.379118	6.096759	5.825154	6.494316	6.070154	6.576764	5.891437	5.528399	6.305755	6.548487	6.294652	5.652291	5.741597	5.389065	5.556185	6.168302	5.656637	5.746104	5.351695	5.290218	5.588465	6.012286	6.162253	6.087538	5.600482	5.994356	5.899314	6.088392	6.222776	5.900639	5.924154	6.288141	5.833078	5.906092	6.343519	6.309991	5.972469	5.987112
CYSLTR2	3.054317	3.412603	3.375363	3.411595	3.483741	3.698012	3.793592	3.054374	4.116555	2.181681	3.028826	2.714824	3.619452	3.451289	3.759076	3.361805	4.106481	2.715764	3.647709	3.900073	4.032033	3.61113	3.176995	3.343453	2.986674	2.965917	3.067753	3.486064	3.546062	3.910761	3.35778	2.699594	3.804509	3.825182	3.293615	3.700613	3.171793	3.771071	3.105614	3.367203	3.238333	2.981869	2.805341	3.178894	3.220142	2.958541	3.230042	3.707722	3.301824
ACKR1	8.336271	6.992597	5.995213	7.162181	8.124064	7.821286	7.432491	7.313063	7.220095	7.852208	5.796041	5.981344	7.479667	6.740106	6.264591	8.907306	4.75982	8.129814	7.200368	7.341009	6.699559	7.310382	7.741519	8.509439	7.532788	7.777759	8.450607	8.155741	7.329091	8.66409	7.385426	7.440161	5.772903	5.516801	6.739411	6.102252	5.990897	6.922124	6.132056	5.138659	5.606747	6.672808	6.742837	5.751862	6.108127	4.934822	5.302967	6.76006	6.571165
EDNRA	3.116805	2.626174	2.421208	2.685419	2.62174	2.954696	2.809232	2.773795	2.24217	2.497091	2.703139	2.644101	2.690753	2.583063	2.45657	2.80571	2.326976	2.642165	2.52062	2.722664	2.744365	2.768712	2.504021	3.02869	2.391577	3.10065	2.704331	2.797113	2.589431	2.459218	3.150158	2.691031	2.314052	2.452624	2.148386	2.326899	2.460472	2.369875	2.361542	2.311883	2.348234	2.409526	2.214458	2.473162	2.194273	2.159298	2.220928	2.174751	2.338183
EDNRB	3.232415	2.650657	2.507589	2.432409	2.560294	2.674852	2.33181	2.60172	2.502072	2.600807	2.422893	2.059684	2.776172	2.809875	2.594368	2.430707	2.497216	2.704417	2.534005	2.671427	2.439756	2.557039	2.407398	2.354439	2.884311	2.556024	2.821534	2.491651	2.585889	2.373567	2.433957	2.372204	2.492607	2.309622	2.354402	2.608662	2.550287	2.349999	2.280102	2.033914	2.419626	2.440167	2.479879	2.246171	2.388883	2.547083	2.444022	2.625198	2.336959
FPR1	9.295925	9.566266	9.653743	9.59988	9.215365	9.743218	10.049563	8.688904	9.69457	9.444458	9.700885	9.699845	9.327188	9.4518	9.526832	9.837087	9.40348	10.039301	8.846124	9.682375	9.447453	9.157307	9.377713	9.422584	9.525808	9.906783	9.503223	9.324369	9.884462	9.782333	8.652236	9.227737	9.442357	9.554819	9.816626	9.817899	9.56631	9.255915	9.222758	9.410886	9.587938	9.979699	9.795636	9.443648	8.935675	9.321045	9.752529	9.273859	9.373318
FPR2	7.500229	7.792954	8.616217	8.326023	8.184827	8.776069	8.347166	6.950552	8.331888	8.101399	8.298662	8.614243	6.460444	7.882942	8.380462	8.165365	8.492645	8.679148	7.14922	7.681001	7.965095	7.597973	7.893493	7.80057	7.822129	8.165491	7.646215	7.947224	8.50421	8.356281	7.454339	7.65131	8.162932	8.569976	8.723833	9.276814	8.121856	8.784289	8.068215	8.729551	8.403525	9.092908	8.751598	8.671995	7.931897	7.880449	8.549451	7.98914	8.084558
GPR17	3.294427	2.854272	2.762781	2.976259	3.253356	2.82519	2.913595	3.172633	2.972914	3.059261	2.961369	3.079374	3.060203	3.121034	2.961963	3.141846	2.705162	2.905432	2.858222	3.055317	3.407052	2.821324	2.750854	3.310142	2.836392	3.065162	2.715673	3.213981	2.917448	3.20283	3.21807	3.15326	2.850072	2.845501	3.067776	3.140821	3.155	2.817925	2.948805	2.823117	3.013952	2.981361	2.660949	2.960405	2.871775	2.779935	2.845201	3.159846	3.010812
GPR32	4.664675	4.857429	4.335962	4.577569	4.791255	4.616602	4.707866	4.917895	4.627277	4.624668	4.882437	4.606217	4.85597	4.724448	4.507469	4.795405	4.548016	4.932145	4.746098	5.22815	5.449951	4.612886	4.608883	4.998092	4.606543	4.927585	4.343152	5.306111	4.284546	4.815654	5.230953	4.5441	4.535245	4.296066	4.446917	4.710831	4.620577	4.506747	4.247015	4.545403	4.42318	4.252708	4.609347	4.638017	4.506535	4.150039	4.333439	4.397786	4.763015
PTGDR2	7.492742	6.657895	6.732376	7.092292	7.072303	6.217086	6.343721	7.083814	6.987497	7.202499	6.162089	6.323829	7.051603	7.062473	6.878512	7.41996	6.644264	6.712193	6.450779	7.014258	6.714839	6.932668	6.810706	7.241069	6.767535	6.969199	7.020063	6.732879	6.788512	6.901216	6.959908	7.006715	6.803484	6.865958	7.010662	6.974361	7.041294	6.730245	6.454791	6.537556	6.628089	6.417755	6.34798	7.048657	6.761604	6.019975	6.621939	6.803687	6.93889
C5AR2	6.042122	5.754637	5.463045	5.406122	5.644215	5.58151	5.478809	5.585309	6.373994	6.281127	6.039756	5.511634	6.296401	6.137589	5.821275	5.543165	5.076819	6.090996	5.214261	5.865779	5.41352	5.274745	4.790701	6.437649	6.17797	6.503405	5.705645	5.95144	5.207774	5.815623	6.140677	5.581335	5.86027	5.480721	6.346305	6.106352	5.468425	5.618341	6.159208	5.871344	6.047342	6.59411	6.714859	6.049638	5.375411	5.880756	5.523978	5.890944	6.216469
CXCR2	11.888607	12.011683	11.676262	11.968882	11.762911	11.818947	11.855385	11.153801	12.121381	11.610198	12.095068	12.189101	11.547252	11.829181	11.89389	11.884671	11.542925	12.136505	11.034694	11.888302	11.610017	11.458855	11.977478	11.752413	12.032262	11.951837	11.636024	11.925599	12.08556	12.068428	11.288443	11.587739	12.082992	11.966832	12.289591	12.388634	12.032166	12.077459	12.24598	11.9065	12.13575	12.276601	12.222928	12.1426	11.77773	11.727634	12.066374	11.960704	12.1162
LTB4R2	5.612322	4.961691	4.003619	4.925734	5.185412	4.357442	4.834625	5.06202	4.943266	4.977902	4.511602	4.355742	5.099567	4.832922	5.046163	5.930231	4.698364	4.856131	5.630323	5.055551	4.28959	5.104049	4.901308	5.900227	4.929634	5.294508	5.274515	5.679822	4.836654	5.808529	5.658402	5.166903	4.68087	4.571485	4.980606	4.716124	4.803492	4.78227	4.604549	4.730304	4.55896	4.823285	4.753395	4.723549	4.755555	4.648952	4.584663	4.917619	4.867769
PLAUR	8.137495	7.942174	7.936863	8.149167	7.811658	8.0315	8.369019	7.771889	8.09368	8.060472	7.932279	7.952272	8.087662	7.652132	7.635493	8.210204	7.485349	8.694042	6.751788	8.219423	7.809728	7.933285	7.676132	7.997349	7.884127	8.357886	7.646354	7.73641	7.809092	8.241977	6.670798	7.917693	8.687622	8.864164	9.177478	9.431363	8.788255	8.625654	8.876259	8.808794	8.864915	9.097342	9.286361	9.044208	8.331722	8.409089	8.734696	8.444945	8.883793
PLXNA1	4.829286	4.723843	4.671836	4.844736	4.695759	3.970698	4.624575	5.096025	5.510091	4.927746	4.157626	4.72889	5.032792	4.574752	4.741121	4.543885	4.711092	4.83625	5.001868	4.840537	4.909425	4.747932	4.790431	5.125371	4.883328	4.971076	4.611457	5.114965	4.965374	5.020785	5.035177	4.922528	5.003133	4.91206	4.944763	4.757632	4.954029	4.84377	4.881628	4.88449	5.120188	4.976528	5.120646	4.990575	4.998452	4.809784	4.753625	5.035534	4.910082
PLXNA2	4.172473	4.245432	4.041132	3.94578	4.500982	4.548037	3.880215	4.06989	4.406803	4.440175	4.194122	4.24945	4.865937	4.12823	3.878911	4.475246	4.214404	4.336275	3.880723	4.273041	4.194369	4.208287	4.122553	4.388792	4.030992	4.403041	4.176707	4.160444	4.091351	4.55531	4.701807	4.033245	4.435357	4.380525	4.353702	4.415709	4.282715	4.391651	4.234465	4.323635	4.243535	4.414162	4.533452	4.453377	4.183398	4.068146	4.045615	4.734268	4.485612
PLXNA3	4.196683	4.52931	4.386146	4.494714	4.441308	4.160587	4.539921	4.66339	4.811533	4.739902	4.109127	4.489781	4.752288	4.439138	4.187346	4.542858	3.938209	4.681014	4.808492	4.661141	4.488695	4.419553	4.606721	4.615477	4.224023	4.516298	4.451701	4.967379	4.700909	4.505363	4.693514	4.435228	4.402173	4.447943	4.493873	4.610023	4.585565	4.501162	4.4276	4.344523	4.466721	4.587453	4.479196	4.607335	4.572267	4.459058	4.520478	4.975397	4.629934
PLXNA4	5.375411	5.016371	4.872122	4.832144	5.066498	4.907729	4.764657	5.125894	4.919555	5.102697	4.890217	4.644045	5.471951	4.905533	5.048084	5.187153	4.699308	5.433284	4.760315	5.097444	4.850621	5.000497	4.983913	5.505076	4.977345	5.364596	5.015919	5.144471	4.937095	5.368312	5.217027	5.132181	4.675452	4.883375	4.979928	4.983745	5.037584	5.086458	4.926147	4.937433	4.928562	4.935647	4.656074	4.863146	5.105269	4.504618	5.006508	4.975122	4.967949
PLXNB1	4.705104	4.265648	3.992584	4.376669	4.627637	4.030367	4.230961	4.573038	4.269897	4.487164	4.075604	4.341063	4.246557	4.448549	4.228053	4.631411	4.223288	4.086137	4.02967	4.602432	4.740784	4.218424	4.572725	4.799069	4.330048	4.637738	4.23731	4.75878	4.682779	4.496045	4.469479	4.518133	4.006588	4.073313	4.144377	4.309154	4.578944	4.107438	4.115762	3.822179	4.140812	4.302552	4.217728	4.35626	3.905818	3.405157	3.875096	4.029403	4.148242
PLXNB2	4.97231	4.922953	4.550452	4.992271	4.526602	4.678747	4.817659	4.83165	4.939874	5.215509	4.6845	4.74502	4.869119	4.865372	4.163172	4.682505	4.55952	4.873218	5.117773	5.374727	4.783474	4.6912	4.551829	5.151984	4.614538	5.129519	4.988918	4.85525	4.539364	4.726348	3.967694	5.458475	5.639976	5.376676	5.473777	5.914207	5.794299	5.156222	5.560272	5.554135	5.415334	5.554732	5.478222	5.756356	5.688058	5.26297	5.24957	5.445046	5.397404
PLXNB3	3.172181	2.923743	3.050252	2.812996	3.72714	2.721696	2.985115	3.215878	3.281914	3.415545	3.05688	3.730103	3.488034	2.688087	3.189906	2.939063	2.695198	3.346532	3.407824	3.812255	3.254764	3.236216	3.096921	3.115525	3.101897	3.347041	2.828128	3.617725	2.947206	3.394149	3.316098	3.104563	2.929387	2.848088	3.146181	3.113216	3.562743	3.036041	3.428063	3.016121	2.885783	3.159265	3.019458	3.042309	3.001189	2.4529	2.961754	3.252258	3.239051
PLXNC1	7.554526	7.844199	7.840037	7.672289	7.723174	8.062452	8.184611	7.510684	7.904193	7.036069	8.367353	7.910839	6.821242	7.522018	7.498298	8.025822	7.956554	8.23527	7.474493	7.509939	7.419974	7.830562	7.708037	7.422201	7.87045	7.63653	7.390896	7.759293	7.563772	8.222182	7.603047	7.643015	7.865716	7.67641	7.875917	7.725362	7.418325	7.684276	7.568528	7.62788	7.808257	7.641907	7.79945	7.589255	7.495166	7.437938	7.757764	7.351234	7.585889
PLXND1	7.281275	6.807428	6.333129	6.23463	6.654502	6.450908	6.661845	6.657274	6.642852	6.745098	6.905023	6.477534	6.985024	6.865881	6.581237	6.65587	6.13609	6.869513	6.645582	6.634481	6.327637	6.606683	6.492598	7.137463	6.882937	7.219367	6.737896	6.617512	6.280171	7.119491	7.147114	6.960804	6.568318	6.007356	6.465264	6.804658	6.712758	6.151831	6.515921	6.295685	6.469571	6.490163	6.229641	6.650578	6.467167	6.02139	6.27392	6.799363	6.685251
PTAFR	8.963097	9.208188	8.719336	8.829959	8.579404	8.69326	8.983796	8.468978	9.478151	9.220692	8.761897	8.884017	9.44845	9.195377	8.769964	9.105071	8.727433	9.6885	8.163992	9.018129	8.820754	8.715665	8.39556	9.453983	8.85085	9.451886	8.761726	8.713398	9.146809	9.398212	8.831502	9.097106	9.732625	9.558262	9.951408	9.945806	9.466779	9.26823	9.356634	9.257064	9.512816	9.688378	9.864001	9.773095	8.993227	8.902139	9.397111	9.699224	9.610902
ROBO1	2.984174	2.588769	1.842867	4.4819	2.720004	3.379124	3.374222	2.514129	3.423934	4.022629	2.400057	2.471334	2.740828	2.927419	2.884358	4.367108	3.259445	2.426598	6.096034	3.874616	2.929554	2.090868	2.583875	3.501879	4.471809	2.994609	2.617817	4.217679	5.796171	3.385914	4.111259	2.44844	3.062488	3.037215	2.031541	2.881191	2.447435	5.373516	5.370596	2.679579	4.163551	2.234934	4.490586	2.43188	3.766441	3.71389	3.606266	2.512227	2.837473
ROBO2	2.750663	2.689416	2.290535	2.34136	2.742126	2.376374	2.504518	2.422582	2.391569	2.57967	2.592724	2.482262	2.80835	2.56046	2.210922	3.007776	2.651115	2.829929	2.483104	2.631076	2.413076	2.309439	2.615326	2.875573	2.500282	2.654459	2.477248	2.741395	2.527243	2.940001	2.763311	2.871874	2.215395	2.163325	2.287404	2.432855	2.439144	2.369653	2.242089	2.440501	2.386093	2.337698	2.175136	2.517551	2.374994	2.156484	2.167819	2.107647	2.388767
RXFP3	2.573487	2.086679	2.258939	2.395295	2.229236	3.00972	2.238904	2.869746	2.535723	2.526339	2.253204	2.616466	1.899242	2.323059	2.456797	2.213244	1.930713	2.225389	2.840347	3.13184	2.093281	2.433193	2.065062	2.700726	2.403382	2.64742	2.839357	3.134745	2.410417	3.100846	2.198839	2.965579	2.29752	2.34838	2.699351	2.444245	2.751567	2.301199	2.187514	2.623805	2.509137	2.675853	2.214934	2.863058	2.409918	2.285101	2.374777	2.32662	2.474183
XCR1	2.823193	3.089444	2.757701	2.750647	3.033626	3.224427	3.048901	2.646505	2.936408	3.227609	3.27934	2.832057	3.0632	3.308997	2.524798	3.09971	2.628662	3.135803	2.752066	2.779947	3.002838	2.38192	2.838209	3.39131	2.647664	3.260166	2.813551	3.010421	3.029334	2.477056	3.665625	3.057059	2.714586	2.613421	2.61464	2.583384	2.833032	2.855649	2.858939	2.856345	2.624525	2.574171	2.815087	2.541559	2.478084	2.407549	2.774462	2.585191	2.791885
ADM	10.877534	10.804871	10.214245	10.821464	10.061693	10.970396	10.76904	10.533344	10.382611	10.261047	10.674035	10.274398	10.293232	10.200412	10.105907	11.18113	9.836674	10.837002	9.986667	10.91835	10.559434	10.58538	11.070205	9.814941	10.632056	10.4398	10.377739	10.276375	10.481191	11.046338	9.583624	10.018715	10.025341	10.201941	10.553291	10.329931	9.944309	9.811645	10.306712	9.407683	10.208404	10.807059	10.551228	10.199855	9.707108	9.90059	10.030513	9.321412	10.303609
ADM2	6.304818	5.570372	5.516801	5.902447	5.897593	5.457596	5.452195	5.761151	5.860013	5.940686	5.187138	5.79523	5.624806	5.528867	5.640561	5.974211	5.138876	5.763826	5.676627	5.764762	5.639311	5.434278	5.130595	5.947157	5.21429	5.718032	5.861758	6.04801	5.685462	6.130576	5.768846	5.874221	5.445701	5.351638	5.572105	5.702553	5.577977	5.335852	5.187009	5.248801	5.255695	5.286115	5.377287	5.505822	5.342405	5.327641	5.091124	5.413026	5.387054
AGRP	4.429811	3.949214	4.137323	4.234681	4.613873	4.250307	3.809934	4.888806	4.435656	4.522803	4.077275	3.743767	3.949073	3.740133	4.465331	4.967477	4.129961	4.088099	3.9393	4.782564	4.214464	4.15332	4.488798	4.184075	4.53521	4.38184	4.331059	5.378969	4.456612	4.811868	4.493853	4.274847	4.443	4.043122	4.571752	4.478016	4.60658	4.192108	4.078276	4.192933	3.985373	4.294408	4.024491	4.176498	4.416197	4.017473	4.034132	4.089221	4.27293
AGT	3.870939	4.069425	3.715845	3.520671	3.819138	4.037288	3.64975	3.768483	3.992398	3.636213	3.788979	4.175395	4.168831	3.669562	3.526011	4.559749	3.212229	4.018242	4.305333	4.029614	3.780215	3.956485	3.660416	4.107792	4.025924	4.418564	3.775094	4.37566	3.770565	4.129242	4.027861	3.824146	3.701659	3.494121	3.962388	3.816007	3.799671	3.664269	3.398204	3.334215	3.502526	3.888463	3.67415	4.01669	3.413756	3.36221	3.372304	3.59316	3.883518
AMBN	3.493904	3.172006	3.066025	4.053876	3.26502	3.082124	2.99849	3.264989	3.71701	3.541657	3.285607	3.533225	3.012349	2.947967	3.2546	3.789496	2.7742	3.718283	3.20734	3.57822	3.721139	3.248984	3.331305	3.374221	3.592296	3.787621	3.12479	3.121471	3.825591	3.515508	3.01611	3.390305	3.2419	3.09317	3.010562	3.108197	3.591376	3.208189	3.288845	3.166126	3.021218	3.361308	3.232028	3.408003	3.003899	2.95182	2.908577	3.161833	3.322385
AMELX	4.07952	3.907094	4.198237	4.122073	3.783355	3.896077	4.353424	4.318153	4.12391	4.043045	3.816473	4.115444	4.294941	3.80015	3.907719	4.174844	4.026508	3.982404	4.268338	4.129553	4.346274	3.84229	3.962522	4.226276	3.858319	4.556029	3.890588	3.729027	3.62571	3.839602	4.545964	4.410947	3.769377	3.730819	3.947059	4.05094	4.246404	3.715403	3.526519	3.439495	3.788359	3.607535	3.876605	3.984058	3.85175	3.422258	3.767838	3.657763	3.733143
ANGPTL7	4.555695	4.047084	4.153024	4.179016	4.514	4.174495	3.261273	3.881457	3.513799	4.022035	4.419575	4.399457	4.162956	4.266195	4.64069	4.555915	3.851167	4.587262	4.452131	4.178119	4.189639	3.809741	4.074337	4.120179	4.083861	4.255929	4.251295	3.859964	3.501278	4.17263	4.462438	4.654803	4.050542	3.675466	4.115114	3.889964	4.091067	3.73489	3.648226	3.681061	3.807264	3.997891	3.864804	3.906834	3.898027	3.584377	3.647942	3.632075	3.703509
APLN	5.254207	4.824163	4.56612	4.113477	5.12513	4.622038	5.140576	4.883047	4.728907	4.559909	4.961437	4.795492	4.754915	4.541559	4.350681	5.308859	4.695663	4.744056	4.968406	4.88688	4.583157	4.540229	4.988174	5.081523	4.687899	5.391763	4.38621	5.04367	4.745445	5.399362	4.84821	4.746009	4.258433	3.973081	4.582356	4.524457	4.219855	4.254065	4.182794	4.174058	4.170011	4.297376	4.118059	4.502136	4.238562	4.206811	3.92555	4.023727	4.53479
AREG	2.538056	2.692967	2.67742	2.655323	3.15965	2.473381	3.300102	2.498816	2.618828	2.506117	3.039696	2.770587	3.55755	2.97234	3.037466	2.655592	2.527103	2.915751	2.465066	2.597658	2.564153	2.362381	2.459792	2.611633	2.473781	2.638581	2.482548	2.359074	2.38719	2.48271	2.79538	2.467568	2.513048	2.548644	2.365903	3.220127	2.355841	2.702786	2.395263	2.969883	2.541005	2.543652	2.402517	2.30084	2.379702	2.446805	2.737235	2.291051	2.406168
MANF	9.462644	9.152511	9.313259	8.947836	8.843743	8.9852	8.89835	8.877859	9.019884	9.22624	8.958734	9.201475	9.099519	8.823678	9.011269	9.108495	8.642415	8.732433	9.294914	8.546031	9.415574	9.114198	8.765596	9.224049	9.174844	9.494452	9.260161	9.276056	8.805666	9.299276	8.903646	9.243513	9.256586	9.319848	9.238511	9.356138	9.584305	8.895514	8.882369	9.377147	9.186193	9.266739	9.227866	9.449029	9.410854	9.675982	9.457107	9.661618	9.208182
CDNF	2.370252	2.486706	2.218781	2.366305	2.484823	2.940741	2.884045	2.281916	2.528584	2.275782	2.550146	2.591809	3.374908	2.818855	2.387749	2.943615	2.613214	2.298489	2.617982	2.230296	2.623214	2.536808	2.132098	2.31533	2.127428	2.343118	2.625256	2.563184	2.233726	2.280731	2.491076	2.605992	2.382686	2.274133	2.224942	1.827345	2.024449	2.431785	2.026537	2.67083	2.232953	1.939742	2.141735	2.331733	1.957292	1.832285	2.171262	1.930526	2.22331
ARTN	4.995723	4.509732	4.371708	4.652421	4.516827	4.260456	4.507122	4.610896	4.604109	4.758821	4.542968	4.835554	4.910641	4.633941	4.69389	5.137513	4.343089	4.74731	4.459342	4.896706	4.54615	4.668266	4.570371	5.079254	4.78606	4.806741	4.47887	5.101624	4.643104	4.992567	4.853488	4.786131	4.533832	4.615522	4.813598	4.970694	5.12161	4.530488	4.600707	4.559327	4.830593	4.729629	4.59705	4.749282	4.463842	4.180568	4.457769	4.684668	4.751567
AVP	5.276299	4.010756	4.258756	4.224867	4.680533	4.29296	3.929693	4.521736	4.660699	4.712995	4.260352	4.642213	4.388432	4.602064	4.688238	4.684443	4.151388	4.463292	4.285867	5.206809	4.882698	4.638331	4.727095	5.09896	4.933581	4.630973	4.747795	4.633562	4.839892	5.384209	4.795311	4.171452	4.539776	4.825583	4.694182	4.891801	4.6185	4.430672	4.65716	4.491067	4.431947	4.870582	4.867463	4.8467	4.64883	4.541486	4.310635	4.801811	4.432343
BDNF	4.533521	4.287672	3.728432	4.254274	4.341125	3.453689	4.053826	4.143304	3.785215	4.077809	3.752433	3.569629	4.393428	3.881238	3.784818	4.616113	3.842244	4.34232	4.125266	4.207939	3.788274	3.982298	4.237839	4.359426	3.629148	4.141194	4.053682	4.648343	4.145348	4.064928	4.221825	4.172082	4.080386	3.695636	3.969005	3.795805	4.099255	3.839215	3.792343	3.916191	3.891662	3.748561	3.995326	3.78826	3.885328	3.678105	3.941043	3.908379	3.99339
BMP1	4.519546	3.816455	3.799814	3.837479	4.232252	3.778805	3.859016	3.940693	4.013195	4.192983	3.849126	4.108278	4.05161	3.84753	4.06509	4.171783	3.834399	4.189826	3.927125	4.279951	4.041383	3.891368	3.75336	4.373347	4.098442	4.372025	4.023419	4.191664	3.934063	4.355754	4.40127	4.180808	3.742877	3.64761	3.867641	3.966051	4.1164	3.696684	3.766229	3.73969	3.831977	3.889816	3.889433	3.799994	3.626526	3.611995	3.616079	3.956454	3.891601
BMP10	4.152512	3.819828	4.139315	4.035015	4.488581	3.71117	3.989861	3.760095	3.895527	3.750391	3.617514	3.974464	2.608283	3.621556	3.97093	3.809555	3.502801	3.974725	3.468498	4.279014	3.99636	4.005933	3.852814	4.139266	4.21226	4.697245	4.018638	4.41345	3.756084	4.307991	4.300061	3.737461	4.175125	4.018136	4.178047	4.420174	4.556863	4.027023	3.848762	3.691173	3.888721	3.578899	4.013113	3.915922	3.965611	3.484398	3.940092	4.255558	4.048865
BMP15	2.836664	2.247836	2.20449	1.979059	2.731578	2.187948	2.453237	2.153179	2.21621	2.424867	2.623607	2.520371	2.384808	2.126103	2.081864	2.952256	1.950723	2.132929	1.9741	2.395572	2.697479	1.968132	2.07248	2.412437	2.241848	3.25649	2.387811	2.321517	2.533066	2.344492	2.76018	2.731329	2.207577	2.038307	2.183269	2.074901	2.216539	2.013463	1.952458	2.071298	2.134205	1.863539	2.088018	2.380562	2.145755	2.007154	1.856914	2.096667	2.322366
BMP2	3.26345	3.001607	2.735551	2.842073	3.072814	3.326734	3.239134	3.237872	3.097942	3.36139	3.518162	3.234314	3.319959	3.195569	3.156595	3.638669	3.029122	3.196222	3.466938	3.296784	3.388604	3.214019	2.900823	3.220531	2.853231	3.380609	3.324632	3.137026	3.15661	3.576143	3.180812	3.072894	2.725963	3.177591	2.872672	2.996774	3.07777	2.856883	2.959075	2.606766	2.881729	2.740344	2.819745	2.876419	2.889154	3.065728	3.138365	2.669086	2.862136
BMP3	3.510745	3.003441	2.41197	3.337314	2.538383	2.502296	3.092155	2.804793	2.726933	2.64885	2.702991	2.864752	2.712895	2.963741	2.483589	2.7655	2.827388	2.519474	3.67178	2.96483	3.250891	2.81945	2.719018	2.286408	2.484602	2.596137	3.239836	2.933066	2.687155	2.981371	2.660805	3.243175	2.313116	2.855709	2.672964	3.023667	2.957116	2.563123	2.550681	2.628918	2.651202	2.827807	2.465865	2.506003	2.452663	2.446987	2.598728	3.096594	2.720378
BMP4	4.148561	4.082311	3.911249	4.552957	4.263345	4.406458	2.909151	4.391986	4.732022	3.905225	4.244512	4.606233	4.556641	4.080422	4.190053	5.023509	4.344702	4.042186	4.721194	4.341682	4.280927	4.142781	4.506818	5.350719	4.393543	4.472918	4.519515	4.750399	4.020931	5.30707	4.478742	3.985836	4.10529	4.078508	4.086526	4.423379	4.302538	3.854169	4.25891	4.218637	4.253497	3.874946	4.018189	4.125293	4.018237	4.119324	4.120436	4.325096	4.442542
BMP5	2.896268	3.154813	2.454688	2.625391	2.833577	3.151047	3.157792	2.5689	2.735262	3.034492	3.311102	2.639278	2.858592	2.962244	2.55063	3.029348	2.676761	2.630374	2.544573	2.604231	2.744098	2.869793	2.541355	3.392179	2.619541	2.871129	3.029529	2.600169	2.821493	3.024439	3.100027	2.63818	2.497632	2.701808	2.368855	2.622822	2.880021	2.574124	2.646825	2.331602	2.538015	2.287912	2.560846	2.453865	2.025744	2.18021	2.432333	2.283272	2.632673
BMP6	4.317465	3.662914	3.5444	3.870334	4.03588	4.428341	3.792524	3.640011	3.790668	3.542731	3.856018	3.609756	4.171533	3.775448	3.804803	3.926318	3.52537	4.188183	3.675355	3.836702	3.725879	4.229802	3.58184	4.440825	3.523998	3.932625	3.837573	4.327931	4.157052	4.501768	3.99213	4.294435	4.149293	4.324049	4.301339	4.068646	4.199112	3.889449	4.243939	3.824705	3.709497	4.096116	3.808287	4.11602	3.759968	3.816429	3.907788	3.80037	4.096476
BMP7	4.185929	4.092447	3.739419	3.642497	3.923032	3.998889	3.970763	4.053441	3.706576	3.942683	3.712566	4.085691	4.056371	3.649662	3.722122	4.17232	3.476685	3.941903	4.011119	4.220389	3.864607	3.868251	3.897352	4.183394	3.856664	4.154177	3.844073	4.099299	3.931366	3.971329	4.137275	3.815714	3.788214	3.752802	3.883955	3.902361	3.801714	3.611298	3.908379	3.572762	3.624447	3.829743	3.676113	3.89714	3.538832	3.686354	3.568038	3.649272	3.755079
BMP8A	3.952881	3.750069	4.05641	3.853067	3.926294	3.881911	3.474909	3.930201	3.858621	4.14832	3.557988	3.800541	4.040402	3.915154	3.595815	3.940549	3.745148	4.017786	4.074575	4.130087	4.101239	3.400985	3.950835	4.079804	3.811713	4.135635	4.109372	4.26165	3.915915	3.948345	4.259237	4.419107	3.882333	3.607603	3.820071	3.94025	3.869236	3.794427	3.764203	3.805503	3.63226	3.764635	4.049227	3.994081	3.977011	3.813817	3.952479	4.099772	3.88656
BMP8B	4.671815	4.79811	5.028769	4.777814	4.567295	4.751602	4.742949	4.883917	4.612961	4.852321	4.477874	4.548339	4.781437	4.821245	5.127926	4.583449	4.78636	4.405845	5.422545	4.86595	4.972647	4.762531	4.606796	5.492877	4.627766	4.961482	4.715097	5.222228	4.729554	4.65203	5.026518	5.010153	4.880282	5.118996	4.98277	5.171484	5.06414	5.131878	4.942666	5.192881	4.823259	5.053163	4.949181	5.239812	5.165635	5.265912	5.057646	5.284292	5.070957
BTC	2.245258	2.319076	1.76307	2.494739	2.234395	2.317452	2.664189	2.064529	1.950822	2.344834	2.384942	2.41929	2.482465	2.274637	1.79066	2.40814	2.170478	2.052181	2.004393	2.802275	2.740225	2.257428	2.089471	2.943123	2.15017	1.923537	2.042283	1.97836	2.215757	2.454945	2.260261	1.664595	1.972254	1.832633	1.920748	2.112457	1.999273	1.838486	1.897337	1.861971	2.002637	2.031968	2.015048	2.043822	1.82487	1.683942	1.828019	2.193271	1.948226
CALCA	4.463431	3.71752	3.74509	3.684729	4.057872	3.881495	3.822168	3.89706	3.781221	3.915847	3.715122	3.946292	3.959468	3.846721	3.896923	4.124403	3.713894	3.908402	4.034351	4.177602	3.838705	3.815701	3.735072	4.501897	4.061697	4.14136	3.843643	4.269593	4.036139	4.127675	4.267485	4.149891	3.685486	3.760851	3.907816	4.031751	3.984884	3.654178	3.637994	3.628283	3.791768	3.662965	3.707703	3.878449	3.725133	3.309765	3.524466	3.613487	3.784968
CALCB	3.657429	2.931871	3.277915	3.232705	3.164195	3.275849	2.967632	3.572095	3.771936	3.843485	3.281107	3.043845	3.173814	3.376824	3.167396	4.211025	3.081184	3.856513	2.718111	3.511238	2.968008	2.9873	3.525278	3.881922	3.203697	3.43966	3.864276	3.384533	3.373749	3.229404	3.787645	3.309304	2.740368	2.958222	3.116313	2.995232	3.158796	3.277915	2.748553	2.596669	3.329495	3.264537	3.092695	3.242047	3.178001	3.023028	2.803627	2.945213	3.254741
CAT	8.512495	7.964121	8.930186	9.032008	8.685756	9.488816	8.61894	8.542086	8.555475	8.297818	8.948122	8.924141	8.583879	8.604867	9.130021	9.275511	8.691342	8.686562	8.301368	8.153804	9.231863	8.821373	8.234899	8.508251	8.824069	8.364512	8.854732	8.277803	8.511581	8.489763	7.895849	8.57245	9.00348	9.100464	9.138183	9.225148	8.572363	8.736584	8.706469	9.130665	8.554544	8.870196	8.885489	8.617084	8.821171	8.506884	8.978448	8.520719	9.01272
CCK	3.961038	3.839113	3.526874	3.623104	4.168934	3.304723	3.599522	4.040658	3.109849	3.924141	3.820822	3.908033	3.82038	3.488547	3.621156	3.822495	3.497479	3.35254	3.415397	4.04014	3.853322	3.966806	3.646259	3.634535	3.888001	3.849422	3.575537	4.241514	3.663992	3.652207	4.329743	3.762111	3.341256	3.751398	3.993605	4.104617	4.309865	3.646155	3.553679	3.508246	3.772553	3.894304	3.808865	3.746741	3.663691	3.245091	3.363599	3.994781	3.690813
CD320	5.788161	5.888239	5.762393	5.109132	5.318282	5.498984	5.839266	5.654701	5.57471	5.963694	5.451238	5.368638	5.591624	5.649261	5.641972	5.128879	5.246432	5.077699	5.627289	5.880218	5.658179	5.963838	5.581051	5.999551	5.680714	5.993413	5.442007	5.509453	5.305752	5.059404	5.840293	5.967373	6.520627	6.469452	6.411741	6.815361	6.399169	6.487398	6.334212	6.77635	6.601862	6.659629	6.075775	6.701694	6.904233	7.104647	6.387139	7.139109	6.351891
CD70	6.249825	5.496099	6.059885	5.911535	6.112069	5.4718	5.701292	6.106104	5.823633	6.195717	5.650976	5.38105	5.523065	5.795588	5.624689	5.492031	5.801983	5.716112	6.05449	6.075068	5.710311	5.885377	5.417836	6.325169	5.670821	6.048418	5.992588	6.327104	5.471341	6.116897	5.907122	6.354088	5.518886	5.705665	5.709546	5.637104	5.893209	5.197533	5.415996	5.443731	5.236114	5.777105	5.615925	5.785896	5.484441	5.25317	5.833749	5.461885	5.792929
CER1	4.324324	3.641668	3.723541	2.895763	3.831436	3.35687	2.714244	3.610373	3.888502	4.089364	2.910877	3.671629	3.506613	3.605054	3.607229	2.991086	3.505555	3.831923	3.369596	4.096467	4.070766	3.581773	3.467713	3.850752	3.558014	3.573952	3.324706	4.04704	3.844871	3.751827	3.702162	3.3735	3.307583	3.494236	3.603373	3.570317	3.996053	3.409286	3.77109	3.211547	3.47553	3.750743	3.506984	3.610098	3.152685	3.030677	3.323088	3.514372	3.470887
CGA	2.836926	2.900517	2.611726	2.720612	2.770148	2.857663	2.772023	2.715982	2.94472	3.12228	2.768261	2.721375	2.803835	2.608367	2.774489	2.634096	2.704217	3.201005	3.042797	2.818812	3.228218	2.592949	2.876957	3.169498	3.09394	3.096948	2.687578	2.922889	3.134325	3.081768	3.725896	3.625235	2.438027	2.435542	2.413225	2.710689	2.687819	2.447274	2.618093	2.555216	2.510123	2.495035	2.537833	2.639947	2.501342	2.725201	2.521206	2.62163	2.535035
CHGA	4.696621	3.501181	3.541094	3.745363	4.403766	4.109563	3.563002	4.588926	3.621438	3.643373	3.613814	4.179024	3.944899	3.503949	3.677745	4.449552	3.05728	3.871351	2.792591	3.533106	2.943798	4.115663	3.79084	3.830787	3.98027	4.090181	3.423585	4.224514	3.87287	4.630085	4.038737	3.974851	3.709413	3.937271	4.021597	4.231699	4.335007	3.908007	4.089857	3.457981	3.858096	3.541438	3.874947	3.805158	3.760145	3.625765	3.347802	3.896765	3.853305
CHGB	4.217927	3.810523	3.586706	3.629109	4.008995	3.430866	3.718675	3.840919	3.878077	3.882829	3.355352	3.668943	3.898813	3.12763	3.675285	3.936292	3.484746	4.006164	4.128142	4.187076	3.60375	3.710639	3.384955	3.730582	3.278396	3.815824	3.907291	4.018883	3.74383	4.238556	3.849011	3.778158	3.35775	3.276037	3.702866	3.619166	3.984385	3.464562	4.025799	3.309028	3.725844	3.237347	3.440444	3.548067	3.150188	3.07669	3.22585	3.553845	3.39993
CLCF1	6.35615	5.830537	5.548705	5.93589	6.145318	6.070882	5.777354	5.704269	5.410689	5.849492	6.126094	6.05471	5.822613	5.703934	5.675678	6.190181	5.592965	6.057828	5.878022	5.856683	6.19976	5.209014	5.898623	6.681593	5.768236	6.556945	6.065902	6.104033	6.004083	6.01705	6.34887	6.402449	6.268605	6.155841	5.926198	6.220507	6.049683	6.096925	6.339379	6.430582	6.024631	6.581698	5.887713	6.148969	6.22421	6.369801	6.238275	6.641611	6.488241
CLEC11A	4.816202	3.821209	4.90348	4.192245	4.200965	3.65763	3.713346	4.380343	4.171928	4.72375	3.928157	4.149562	4.494467	4.162577	3.802705	4.24317	4.292241	4.062253	4.397264	4.271812	3.989578	4.364497	4.167685	4.498123	4.411306	4.606221	4.468577	4.26515	4.670057	4.277961	4.305999	4.288565	4.389851	4.545495	4.276222	4.802155	4.748594	4.532643	4.552545	4.912859	4.385777	4.542399	4.700246	4.577041	4.675364	4.358118	4.430981	4.94961	4.464592
CMTM1	4.937682	4.8094	4.548525	4.53173	4.588048	4.478296	4.74083	4.515054	4.680471	4.619921	4.682807	5.012164	4.566418	4.038451	4.930679	4.916321	4.612673	5.351319	4.821574	4.773036	4.709782	4.990482	4.530246	5.353653	4.628368	5.02464	4.935941	4.921721	4.849941	5.805224	3.672771	4.810577	4.532883	4.768559	5.36404	5.013917	4.884401	4.590644	4.750397	4.729043	4.64515	5.082463	4.842062	4.958728	4.899221	4.878875	4.772041	4.96871	4.991531
CMTM2	11.288699	11.204657	10.329877	10.767976	10.625424	10.835385	11.424394	10.649678	11.286607	11.107815	11.101997	10.860496	11.501961	10.840001	10.829612	11.351889	10.653728	11.465469	10.01304	10.856521	11.411643	10.989375	10.785348	10.961907	11.276342	11.262291	10.866813	11.095633	10.646833	11.379009	10.57906	10.759844	11.523042	11.108088	11.667957	11.572147	11.295953	11.071572	11.1042	10.6866	10.945769	11.180211	11.509896	11.247091	10.299376	11.154518	10.679313	11.341631	11.512017
CMTM3	7.37528	6.880286	6.757648	6.524211	6.778203	6.731687	6.483082	6.942018	6.604294	6.690708	6.82927	6.753235	6.764635	6.439492	6.507943	6.828144	6.430203	6.65323	6.612535	6.580917	6.529072	6.70421	6.606457	6.49928	6.748558	6.961372	6.865718	6.607459	6.618268	6.983738	6.483182	6.817314	7.173004	7.062303	7.332865	7.173887	7.433732	7.059251	7.34459	7.170882	7.170764	7.247568	7.218564	7.309886	7.109359	6.923223	7.247818	7.352271	7.199655
CMTM4	5.554766	5.332988	5.77706	5.433653	5.546625	5.348996	4.972006	5.497673	5.203956	5.583612	5.86491	5.83532	5.179357	5.32558	5.084227	5.55842	5.4723	5.684513	5.579753	5.579081	5.517998	5.744224	5.598627	5.834936	5.507852	5.402447	5.000288	4.841361	4.997165	5.07559	4.841373	5.192702	5.362455	5.17724	5.509835	5.235658	5.735174	5.24511	5.506484	5.252016	5.346361	5.331939	5.54524	5.27936	5.142602	5.297578	5.450549	4.788138	5.182151
CMTM5	7.441206	6.094255	4.992612	6.67445	6.217909	7.02206	5.652276	7.250742	7.504862	7.703212	5.593318	6.40737	6.638787	7.491774	7.201179	7.913371	5.326546	6.837637	5.916419	6.702365	6.561968	6.692008	6.068876	6.985944	6.348308	7.471291	7.50851	6.899232	6.750332	7.020012	6.997004	7.406566	6.028362	6.594459	7.196834	6.513752	6.815161	6.304631	5.972753	5.965219	5.359048	6.965403	5.485621	6.709959	5.872525	4.936183	5.899492	6.4401	6.877657
CMTM6	7.879171	8.507401	9.318745	9.180177	8.549107	8.983815	9.198113	8.531646	9.038567	8.758168	8.811131	9.491731	8.386498	8.568543	9.217138	8.749187	9.130114	9.044433	8.289556	8.67942	8.890419	8.621426	8.462875	8.416319	8.558356	8.601361	8.518522	8.581499	9.079727	8.861058	7.862658	8.457368	8.594331	8.916192	8.696009	8.728896	8.686736	8.931667	8.847695	8.784946	8.953255	8.913004	8.864755	8.558725	8.563552	8.643467	8.889856	8.383168	8.625837
CMTM7	8.314842	8.62361	8.316328	8.453671	8.513392	8.021868	8.380884	8.670809	8.479546	8.651654	8.225077	8.397201	8.650847	8.785763	8.165812	8.493447	8.158972	8.425657	8.421401	8.569684	8.419823	8.112131	8.361513	8.710043	8.205743	8.622214	8.478908	8.201992	8.011265	8.035768	8.828107	8.483703	8.282293	8.179907	8.116928	8.214323	8.311466	8.18763	8.185248	8.1521	8.41379	8.319502	8.365201	8.386034	8.048218	8.170894	8.133854	8.106296	8.487689
CMTM8	5.55238	5.84652	5.820935	5.676542	5.179376	5.314421	6.002786	7.046627	6.303119	6.845062	6.07297	5.492112	5.068766	6.363096	5.07876	6.267132	5.981302	5.942893	5.650222	5.141633	6.433794	6.40295	6.36129	6.494362	5.347569	6.022084	6.553372	5.769467	5.554429	5.951345	6.504295	4.741733	6.158353	7.206354	6.332499	5.237779	5.818618	5.349743	6.371619	5.87435	5.704636	6.322019	6.736221	5.883475	6.515329	6.188191	5.973126	5.918261	6.331455
CNTF	3.513184	3.04159	2.876498	3.437469	2.987322	2.98386	2.891642	3.151678	2.981627	3.089518	3.243834	3.145	3.341433	3.244824	2.967723	3.124872	3.253335	3.272196	3.431291	3.268795	3.250891	2.835482	2.879254	2.832516	3.131182	3.457232	2.903415	3.501655	3.199053	3.002121	3.140887	3.004494	2.837263	3.032001	3.228855	2.728731	3.336114	2.842912	2.995685	2.710244	3.045046	3.042519	3.011992	3.247922	2.637299	2.550021	2.646959	2.660759	2.858578
CORT	5.364599	5.233018	5.024031	5.116073	5.641669	5.50549	5.016088	5.519094	4.976492	5.493817	5.609441	5.526098	6.22635	5.160346	5.288294	5.980387	4.946928	5.894893	5.357454	5.048774	4.634833	5.751719	4.869004	6.1342	4.652028	5.065331	5.095586	5.793135	5.280497	6.37635	5.171631	5.373723	5.266619	5.062653	5.034628	5.648942	5.592951	5.13589	5.040603	4.341418	5.278155	5.108835	5.197044	5.327329	5.070636	4.947678	4.66331	5.026716	5.399478
CRH	3.907816	3.666131	3.561739	3.673427	3.5947	3.412221	3.774759	3.733908	3.794869	3.68836	3.556766	3.680978	3.776895	4.066564	3.632054	4.189006	3.46002	3.57806	3.832565	3.719527	3.548065	3.678991	3.382304	3.910567	3.596583	3.885469	3.500732	3.985467	3.595897	4.117809	3.999914	3.750014	3.609198	3.526446	3.818543	3.755836	3.914962	3.571528	3.622466	3.580866	3.494285	3.581364	3.702847	3.757919	3.487881	3.40727	3.402734	3.622139	3.72831
CSF1	4.575048	4.246731	4.443849	4.848476	4.535499	4.097897	4.184792	4.447446	4.40162	4.665537	3.986688	4.375191	4.500543	4.716022	4.35563	4.746059	4.462534	4.192959	4.521537	4.588053	4.05631	4.285257	4.158849	4.449637	4.567104	4.448533	4.339076	4.687347	4.371142	4.711135	4.61013	4.629368	4.675214	4.703591	4.75607	4.761094	4.772213	4.318474	4.563104	4.352555	4.57293	4.657351	4.48582	4.629532	4.455277	4.266565	4.358559	4.665552	4.615635
CSF2	4.313825	3.953095	3.898043	3.772384	4.077401	3.769423	4.270685	4.190116	4.116551	4.236101	3.886069	4.083377	4.038276	3.872828	3.91809	4.355101	3.502632	3.69273	4.260981	4.420968	4.166358	3.88611	4.007708	4.119235	4.041568	4.163584	3.692605	4.330286	4.094595	4.333429	4.097175	4.208272	3.812158	4.044803	3.955989	4.005404	4.197352	3.738363	3.956268	3.592005	3.734875	4.018169	4.226104	4.10552	4.027946	3.585181	4.02909	3.910082	3.997266
CSF3	5.214756	4.294066	3.811808	3.996244	4.664197	4.4228	4.332747	4.744304	4.332055	3.813765	4.905502	5.014634	3.890894	4.202272	4.228014	4.9214	4.174375	4.609936	4.596424	4.61736	4.258002	4.214618	4.341359	4.948329	4.083126	4.889787	4.539225	5.234994	4.370843	4.798237	5.349404	4.795944	4.28159	4.051258	4.183597	4.425131	4.727746	4.17189	4.489514	4.143648	4.190626	4.405805	4.323772	4.350681	4.119772	3.722655	4.192865	4.469169	4.496227
CSH1	3.300508	3.152139	3.42008	3.474792	3.812846	3.317512	3.382031	3.557947	3.6564	3.609804	3.053538	3.735347	3.631431	3.098756	3.436858	4.110256	3.170957	3.384351	3.795682	3.569585	4.000403	3.227123	3.23755	3.978616	3.292357	4.308528	3.707206	4.085255	3.069097	4.012166	3.853747	3.068997	3.362041	3.425466	3.537645	3.755155	3.758273	3.143165	3.362677	3.187765	3.334087	3.361316	3.407481	3.702603	3.326638	3.238616	3.229904	3.306786	3.570474
CSHL1	3.517738	2.857256	2.91838	2.899029	2.926173	2.866298	3.033635	3.252795	3.303599	3.063099	2.65805	3.085651	3.107486	3.084189	2.825031	3.325031	2.654856	3.156279	2.79939	3.005661	3.131269	2.972975	2.92052	3.281033	3.000354	3.36423	3.12237	3.418298	3.201201	3.014195	3.090309	3.236529	2.948836	2.959943	3.088813	3.047613	3.398891	3.00055	2.993199	2.728481	2.95284	3.076467	3.032156	3.029727	2.855096	2.583009	2.88323	3.047935	3.095623
CSPG5	4.309348	4.089276	3.697205	3.908457	4.011331	3.977816	3.449208	4.018698	3.61231	3.953425	4.178673	3.82201	4.233666	3.949173	3.451421	3.978711	3.942352	4.167235	3.842621	3.875789	3.491538	3.880281	4.232611	4.211674	3.909728	4.215968	3.849749	4.083436	4.018321	3.978551	4.161018	4.015874	3.523177	3.84651	3.694425	3.87518	4.565491	3.76469	3.679065	3.431618	3.977437	3.70604	3.786538	3.768086	3.619943	3.412818	3.704183	3.546467	3.808184
CTF1	4.042877	3.803086	3.031434	2.885716	3.703338	3.794088	4.161266	3.565175	3.477883	3.299834	3.419279	3.487591	3.404874	3.375778	3.464858	3.382833	3.53229	4.202128	3.801564	3.493652	3.466347	3.135561	3.389074	4.06833	3.379508	3.888137	3.982355	4.131468	3.593905	4.045402	3.827028	3.857284	3.300484	2.979149	3.531833	3.319966	2.920369	3.255308	3.29952	3.516235	2.882558	3.244133	3.868589	3.238217	2.956752	3.357706	3.138355	3.37616	3.356988
DKK1	2.636289	2.983264	2.180896	2.492303	2.769729	3.504848	2.802564	2.136379	2.139547	2.481008	2.555069	2.638623	2.940757	3.174051	2.81348	2.843222	2.623898	3.281571	2.399516	3.046064	3.42013	2.716263	2.283605	3.071898	2.953781	3.264316	2.761574	3.424	2.510287	2.68383	3.215779	2.63851	2.456411	2.365529	2.322118	2.524114	2.63607	2.436148	2.561987	2.392969	2.3143	2.391107	2.215837	2.255915	2.270934	2.009812	2.198495	2.218492	2.416586
EBI3	5.831113	5.175011	5.493736	5.388503	5.811604	4.883481	5.582233	5.678906	5.915751	6.304544	5.422714	5.532757	5.847754	5.762889	5.624848	6.004335	5.685424	6.064298	5.976969	5.743794	5.762066	5.153397	5.704801	5.626019	5.881034	5.993413	5.752499	6.064659	5.828623	6.103787	5.35341	5.827735	5.260497	5.195144	5.431981	5.446087	5.785595	5.05493	5.218627	5.027453	5.281096	5.569867	5.451767	5.260867	5.31417	5.028782	5.213606	5.254792	5.176729
EGF	5.226301	4.058818	3.697476	4.583552	4.958373	6.439518	5.082182	5.213964	5.333882	5.584639	4.25272	5.383084	4.385041	5.445242	5.560025	4.812413	4.163816	4.512783	3.85355	4.705436	4.811124	6.661835	5.486526	3.883399	4.772624	5.065331	5.312329	5.163057	5.085891	5.208148	4.612318	5.951327	4.614148	5.621221	5.03439	5.279831	4.622849	4.604906	5.634429	4.323145	4.34076	5.639524	3.699908	4.999756	4.119258	4.416527	5.58265	4.407568	5.238088
EPO	4.690997	4.654108	4.14225	4.5012	4.539086	4.145294	4.39745	4.804684	4.697914	4.428312	4.514735	4.695422	4.248033	4.158098	4.313623	5.030913	4.110795	4.793585	4.45966	4.631124	4.303264	4.301486	4.346826	4.764328	4.454321	5.066963	4.14096	5.002763	4.105739	5.039568	4.870528	4.718328	4.514207	4.468048	4.846581	4.739701	4.928015	4.473125	4.629538	4.30509	4.374257	4.360007	4.510431	4.700013	4.365132	4.159247	4.219432	4.54647	4.619975
EREG	3.919014	3.978696	3.604867	3.628848	4.70833	4.444477	4.756119	3.781828	3.954633	3.186173	4.644888	3.784747	4.376876	3.564953	4.164992	3.487602	3.709415	3.974397	4.084614	3.673924	3.734429	3.637372	3.767416	3.76292	3.144206	3.950019	3.527434	4.520982	3.338738	3.829913	4.234721	3.980488	3.934985	3.590042	3.551268	4.725867	3.663223	3.854613	3.918088	4.548031	3.457053	3.360547	3.578767	3.33823	3.827703	3.390144	3.954771	3.636439	3.337023
ESM1	2.69527	3.180483	2.984351	3.215679	3.049499	3.547954	2.864217	3.71391	2.508707	2.717512	3.038075	3.142409	3.63611	2.854681	2.917385	3.205141	2.635637	3.050406	2.726099	3.354787	3.25419	3.02641	3.04932	3.718349	2.623485	3.264316	2.625256	2.358247	2.655723	2.762497	3.607959	2.544822	3.140369	2.893854	2.776316	2.458925	2.941568	2.695522	2.774686	2.741983	3.296002	2.753656	2.671252	2.622728	2.851026	2.377896	2.695764	2.450902	2.50501
FAM3B	4.114193	6.853988	6.53193	3.489129	6.352154	3.943568	4.173765	3.497616	3.863338	3.489016	6.078366	3.275219	3.37308	6.421484	3.13341	3.943751	3.648899	3.846008	4.01819	4.713735	6.066438	6.477324	4.167665	3.665278	5.884772	6.915182	5.971809	6.453543	7.807344	3.532419	3.934407	6.331981	6.291498	6.36781	8.253321	3.961024	3.766131	7.281283	3.738508	6.574776	7.361705	3.962595	3.960653	3.791799	3.634947	3.711216	3.644926	3.93657	3.142895
FAM3C	5.40947	5.54199	6.899981	5.893066	6.339519	6.301683	6.505402	5.700757	5.497434	5.505443	5.838069	5.939774	5.437442	5.649429	6.573294	4.957927	6.629304	4.828374	6.344268	5.551885	6.27353	5.874209	5.703353	5.743821	6.09776	5.226652	6.099466	5.62187	5.966817	5.273943	5.825363	5.312629	6.317627	6.20972	5.764381	5.727041	5.866535	5.988963	6.203853	6.422354	6.302468	5.999355	5.794119	5.465866	6.280167	6.655392	6.699897	5.88003	5.584821
FAM3D	5.14041	5.162767	4.828784	4.697305	4.853566	4.879486	5.134436	5.219156	5.169719	4.966479	4.742374	4.730805	5.110656	4.569413	4.615309	5.059677	4.586075	5.430407	4.605236	5.567088	5.248416	5.110734	4.76456	5.279156	4.659519	5.069782	5.145412	5.507554	4.711102	5.02166	4.980362	5.159215	4.600935	4.26092	4.899719	5.010551	5.250128	4.772638	4.760308	4.443305	4.67235	4.673212	5.10704	4.904562	4.449231	4.217369	4.815336	4.906956	5.045607
FGF1	2.688902	2.681055	2.624945	2.680591	2.450197	2.383431	2.747855	2.560835	2.607637	2.688423	2.418328	2.440572	2.489622	2.473409	2.455873	2.46199	2.531616	2.984399	2.802076	2.962212	2.643546	2.768921	2.422822	3.142564	2.821297	2.600756	2.690256	2.637731	2.671643	2.792951	2.923723	2.693348	2.356763	2.58899	2.524587	2.408747	2.47876	2.370062	2.430382	2.388903	2.58458	2.547664	2.363568	2.437839	2.42774	2.294866	2.179259	2.536524	2.395433
FGF11	5.671499	4.394642	3.576638	3.908762	4.323156	3.862786	4.386434	3.955962	3.785188	4.490914	4.269017	3.732568	5.39962	4.375501	4.149564	5.046268	3.74396	4.174854	4.811037	4.6625	4.474764	3.796722	4.241602	4.984426	3.794251	4.489631	4.160614	4.593168	3.850607	4.651483	4.622707	4.215324	4.094522	3.989049	4.152289	4.513452	4.265833	4.05564	4.111229	3.909559	3.777408	4.189924	3.955697	4.545521	3.918175	3.710726	4.057742	4.23033	4.243323
FGF12	2.991447	2.732861	2.563121	2.348025	2.564208	2.799372	2.772768	2.676666	2.588682	2.781186	2.777738	2.670819	2.747281	2.732591	2.578177	2.817238	2.626631	3.099698	2.855624	2.907072	2.753466	2.934669	2.43653	2.65949	2.912927	2.771387	2.813459	2.559186	2.885086	2.786343	2.930203	2.977652	2.519024	2.527572	2.555459	2.733458	2.533722	2.531521	2.496953	2.445069	2.313166	2.622258	2.555571	2.50104	2.396285	2.267507	2.420297	2.417334	2.518605
FGF13	4.262404	4.976181	4.449233	3.056674	4.073131	6.09626	5.703028	4.46789	4.74728	4.451333	5.062445	4.341141	5.117136	3.51235	5.037865	5.328711	4.325174	5.557925	4.355019	4.04475	4.912019	4.069794	6.050199	4.087705	4.831426	3.959865	3.276774	4.071405	5.385104	4.2771	4.276972	3.882623	4.602147	4.135297	4.726421	5.131009	4.524926	4.884543	4.055467	4.603372	3.563608	2.980347	4.055143	3.013909	3.883299	3.806745	3.683397	4.961227	5.012933
FGF14	3.169985	3.214723	2.755886	2.939781	3.328965	3.356366	2.929241	2.6597	3.205854	2.918226	3.09297	2.800336	3.16268	2.995181	2.789981	3.135167	2.913711	3.057542	2.941763	3.150822	3.12928	2.985378	2.93044	3.288636	2.730792	3.296535	3.301116	3.124306	2.866859	3.278813	2.966625	3.15795	2.783807	2.850758	2.691459	2.765904	3.086729	2.70655	2.731594	2.570614	2.723514	2.741605	2.758052	2.842952	2.677427	2.527848	2.717752	2.675777	2.871667
FGF16	2.15644	2.408757	2.469739	2.527299	2.155585	2.280179	2.182496	2.812381	2.58859	2.016349	2.420839	2.624241	2.082703	2.463305	2.052586	2.375277	2.282503	2.17471	2.770585	2.246675	2.19375	2.757535	2.176393	2.957412	2.778193	3.250858	2.255835	2.475456	2.880406	2.623253	3.242468	2.124872	2.568986	2.398309	2.325294	2.39297	2.478397	2.188109	2.483205	2.218302	2.281288	2.454639	2.486293	1.985791	2.061782	2.007154	2.139294	2.352798	2.471413
FGF17	5.263197	4.656471	4.420997	4.516313	4.741655	4.453212	4.542727	4.875064	4.721866	4.756843	4.1388	4.876854	4.391961	4.79238	4.71508	5.20205	4.477922	4.776566	4.130149	5.214445	4.280634	4.842695	4.511447	4.631363	4.893438	4.895059	4.545534	4.966745	4.609727	4.634984	4.698234	4.623606	4.677393	4.461948	5.097936	4.765505	4.918929	4.551563	4.728232	4.510739	4.629464	4.524111	4.76539	4.822445	4.612533	4.401976	4.573354	4.660401	4.76963
FGF18	4.268273	3.888173	3.533068	3.766934	4.07444	3.791437	3.767702	3.934505	3.836971	4.04558	4.017004	3.797413	3.881925	3.90083	3.761173	4.411214	3.445055	3.935555	3.694807	4.112184	3.935513	3.864348	3.749132	4.265879	3.880314	4.199125	3.959964	4.220269	3.787289	4.226718	4.073046	4.105544	3.772892	3.733257	3.827475	3.997308	4.019105	3.768066	3.693299	3.616615	3.788115	3.815455	3.79764	3.857845	3.628975	3.729486	3.717237	3.764132	3.865513
FGF19	3.985409	3.458649	3.202183	3.389033	3.832259	3.925964	3.664095	3.343839	3.91161	3.435214	3.612696	3.048225	3.895306	3.62204	3.683548	3.535579	3.257499	3.672319	3.542788	3.694389	3.357472	3.405914	3.411021	4.070036	3.657332	3.629352	3.985875	3.563788	3.486558	3.741402	3.784282	3.508857	3.711844	3.281021	3.292056	3.701098	3.493756	3.222113	3.222604	3.223102	3.189192	3.438297	3.44027	3.489196	3.306483	2.803782	3.344156	3.200078	3.326447
FGF20	3.977276	3.793506	3.51035	4.231536	4.070507	3.581927	3.405872	3.658146	3.920176	3.718908	4.218692	3.74204	3.680672	3.636763	3.680521	4.358789	3.415948	4.227595	3.763043	3.282786	3.743062	3.474632	3.839527	3.780418	3.385519	3.808376	3.640184	4.060796	3.403681	4.490559	3.878115	4.027225	3.900811	3.544951	3.476545	3.481775	4.00936	3.383683	3.336757	3.343372	3.464622	3.450066	3.316818	3.447361	3.201933	3.257696	3.46747	3.576099	3.504874
FGF21	5.108888	4.714882	4.167503	4.244806	4.619355	4.395719	4.291765	5.027178	4.380825	4.481619	4.458542	5.000329	4.778743	4.273076	4.490382	4.657709	4.346578	4.594557	4.276962	4.881512	4.357234	4.605563	4.663466	4.799408	4.690079	4.383319	4.262965	5.022092	4.399533	4.867258	4.545102	4.159237	4.441811	3.986793	4.12869	4.507779	4.709795	4.394444	4.558847	4.168802	4.159161	4.37284	4.209423	4.51775	4.389332	3.985369	4.270907	4.469296	4.471012
FGF22	4.94545	4.395666	4.14987	4.304649	4.555102	4.222353	4.209008	4.74592	4.606613	4.828638	4.281481	4.695667	4.190767	4.179827	4.027008	4.971105	4.179315	4.393827	4.627917	4.639501	4.648545	4.488635	4.683254	4.550395	4.934985	4.409817	4.54144	4.996402	4.902207	4.578781	4.432816	4.332538	4.392436	4.353331	4.50216	4.753375	4.842636	4.472608	4.375488	4.373561	4.342276	4.58459	4.514207	4.71791	4.34284	4.093643	4.313334	4.330899	4.510099
FGF23	3.256397	3.092714	2.478784	3.217537	3.046802	2.800931	2.876755	3.108609	2.938294	2.991275	2.442493	2.629202	2.687571	2.846794	2.3817	3.275005	2.351424	2.559453	2.679641	3.311869	2.761377	2.67138	2.970125	2.926667	2.893028	3.129999	2.802887	3.235274	2.406633	3.230607	3.118477	2.586895	2.656882	2.640309	2.310634	2.685238	2.657066	2.710927	2.5809	2.64526	2.759881	2.665887	2.490617	2.513622	2.324328	2.934458	2.698206	2.340441	2.828598
FGF3	4.177346	3.349853	3.418127	3.609504	3.876099	2.768035	4.220669	3.591841	3.853634	3.934215	3.334012	4.051065	3.872419	2.856735	3.769592	4.186311	3.229105	3.547185	3.717623	4.04014	3.575287	3.91043	3.322884	3.71169	3.858175	3.819163	3.802572	4.330762	3.743962	4.091134	3.943894	3.964435	3.576352	3.781224	3.688721	3.655876	4.216784	3.7261	3.596349	3.677836	3.757901	3.736828	3.724199	3.814406	3.720384	3.771732	3.642956	3.606166	3.659425
FGF4	3.191752	3.278296	2.624654	3.003287	3.221275	3.286135	3.667204	3.188046	3.031744	3.076659	3.470024	3.101268	3.833785	3.364184	3.204996	3.410415	2.959046	3.169873	2.685207	3.049002	3.88989	3.149161	2.452731	3.500692	2.940291	3.161938	3.341017	3.823532	3.320795	3.525299	3.636159	3.405453	2.839741	2.750327	2.927339	2.901659	3.069563	2.823886	2.866005	2.817543	2.999239	2.858309	2.819433	2.835005	2.856818	2.556206	2.683008	2.765728	2.931414
FGF5	4.166021	3.752381	3.526211	3.861935	3.698656	3.387017	3.369871	3.908859	3.803359	3.538711	3.530841	3.991276	3.992698	3.992835	3.642995	3.919527	3.449567	3.991669	3.47344	3.679089	3.886585	3.69701	3.592582	3.742096	3.707572	4.082151	3.836264	3.926733	3.702889	3.619694	3.749553	3.96779	3.496647	3.603475	3.407574	3.499883	3.704487	3.527686	3.537668	3.532449	3.331206	3.587008	3.467713	3.670441	3.382725	3.248454	3.346136	3.360802	3.605777
FGF6	5.777786	4.838963	5.111695	4.856943	5.15411	4.690607	5.036636	5.027074	4.809496	5.280674	5.175409	5.115572	5.439878	5.185582	5.040138	5.39164	4.598219	5.518386	4.610112	4.714589	5.478997	4.929807	4.813431	5.322224	4.834698	5.613765	5.204852	5.835665	5.140585	5.445865	5.84842	5.238669	4.70487	4.849571	4.969314	4.855061	5.438282	4.753677	5.095316	4.9398	4.858455	4.955512	5.005028	4.980887	4.758955	4.645908	4.725416	4.829429	4.892621
FGF7	2.231757	1.975827	2.173062	2.017899	2.183344	2.062288	2.517571	2.191533	2.13777	2.044016	2.115248	2.186944	2.541492	2.093728	1.87547	2.201744	2.310316	2.066731	2.029271	2.268952	2.238437	1.949599	2.35214	2.169484	1.831791	2.356054	2.236313	2.007373	2.073959	2.357448	2.263488	1.980693	1.797898	1.930897	1.828607	1.81495	1.753728	1.790606	1.926555	1.920946	1.831538	1.81734	1.926675	1.799721	1.778118	1.937842	1.828221	1.830615	1.694587
FGF8	5.107822	4.904398	5.070833	4.627796	4.926639	4.152537	4.637434	4.976988	4.597104	5.211634	4.519449	4.928286	4.685298	4.692215	4.603213	5.3438	4.89581	4.891069	5.273902	5.218335	5.385487	4.821498	4.635283	5.241835	5.583836	5.039893	5.06993	5.629985	4.695818	5.438359	4.825989	4.588603	5.046028	4.964942	5.572105	5.339036	5.796907	5.256663	4.994246	4.62387	4.539668	5.311927	5.284323	5.418417	4.945921	4.690409	4.655018	4.840242	5.051548
FGF9	3.129568	4.091216	4.259442	3.251171	3.624168	4.342854	3.997217	4.466597	3.812145	3.221871	3.066826	3.42533	3.313877	4.497274	4.367265	3.404217	4.294301	3.375554	3.845532	3.678254	3.475205	3.64965	3.564955	3.244667	3.746615	3.573106	3.108915	3.821825	4.5049	3.441369	4.204474	3.593463	3.365256	3.69085	3.36225	2.870803	3.032313	3.809112	3.309371	3.778726	3.746517	3.227316	3.575307	2.958643	3.591159	3.917814	3.834824	3.822144	3.15613
FLT3LG	7.294428	7.763699	7.06797	7.452749	7.477672	7.189574	7.301873	7.737486	7.647333	8.03119	7.001983	6.974023	7.74882	7.679301	6.98439	7.605768	7.384585	7.028531	8.009261	7.495359	7.091939	7.746149	7.424056	7.675463	7.462982	7.810072	7.627352	7.500903	7.67186	6.959446	7.809256	7.339894	8.079284	8.403688	8.256196	7.980007	8.462174	8.209618	7.84354	8.453769	8.427575	8.286164	8.32704	8.799235	8.300329	8.648371	8.210685	8.369764	8.373419
FSHB	4.111387	3.98449	3.673999	3.615312	3.840739	3.822076	3.470538	4.541155	4.0752	3.738695	3.638024	3.785674	4.197658	3.541832	3.82642	3.944776	3.586728	3.669188	3.806705	3.906552	3.983558	3.639783	3.666021	4.522524	3.778225	4.237365	3.638161	4.750935	3.921971	4.240654	3.992641	4.286488	3.950821	4.060737	4.033641	3.992641	3.879425	3.643726	3.866515	3.816148	4.105896	3.997051	3.709866	4.268613	3.495564	3.569937	3.525546	3.974785	3.861608
GAL	4.388435	3.904931	3.592724	3.992735	3.98764	4.777749	3.619039	4.013452	3.864075	4.200859	4.019789	3.713958	3.865869	4.025024	4.011974	4.284734	3.643326	4.302772	4.221842	4.489591	4.082786	3.777112	3.954627	4.519232	4.290017	4.008	4.422851	4.415965	4.00585	4.370094	4.610425	4.21473	3.960602	3.721799	3.963951	4.108864	4.289538	3.845895	3.927606	3.704177	4.056949	3.972513	4.206314	4.106954	3.816336	3.193533	3.822592	3.975179	4.081239
GALP	2.660624	2.158756	1.842867	1.90246	2.376424	2.293226	2.028352	2.124501	1.77807	1.878435	1.893908	2.108936	2.813027	2.4309	2.359252	2.51219	1.859517	2.475042	2.342922	1.99729	2.032182	1.954263	2.570483	2.342934	2.107391	2.116453	1.993506	2.460776	2.015529	1.93711	2.717382	2.119389	1.800542	1.921267	2.01056	2.006257	1.91737	1.873347	1.71486	1.830455	1.856062	1.932424	2.019485	1.706034	1.868426	1.853498	1.643702	1.696173	1.922049
GAST	5.636866	4.969055	4.956752	5.282008	5.280532	5.25296	5.232094	5.306147	5.135254	5.141975	5.50982	5.498381	5.449525	4.991533	5.142205	4.870646	4.483751	5.556713	5.152382	5.172951	4.751325	5.138896	4.985021	6.102518	5.064329	5.452868	5.162751	5.544376	5.395621	5.60589	5.670833	5.626065	4.981431	4.855158	5.134519	5.141007	5.446502	5.124191	4.978238	4.929239	5.154965	5.179471	5.110202	5.182461	4.74068	4.510754	4.979189	4.701122	5.289891
GCG	3.247618	3.362742	2.923074	3.87448	3.111653	3.17565	3.248641	3.3371	3.06374	3.210843	3.306133	3.511725	2.836264	3.292093	2.944035	3.513828	2.665361	2.933311	3.432378	2.904119	3.201497	3.369734	2.802901	3.133809	2.986759	3.30031	3.80101	2.642739	2.943363	3.331046	3.239114	3.044001	2.75951	2.735394	2.902862	3.262457	3.081997	2.782808	2.756018	2.174151	2.819143	2.760062	2.653706	2.844196	2.822826	2.665074	2.931012	2.940149	2.794497
GDF10	3.131881	2.129453	2.045061	2.910874	2.710426	2.682233	2.760769	2.559049	2.183713	2.923674	2.393429	2.614742	2.101687	2.684034	2.159965	2.848994	2.145861	2.331498	2.147912	2.641906	2.830047	2.606695	2.638126	2.664922	2.176263	2.657903	2.802461	2.92646	1.959127	2.464486	2.562783	2.261788	2.258524	2.14802	2.368811	2.200271	2.30626	2.304724	2.996195	1.926262	2.201525	2.18056	1.797603	2.198546	2.226048	2.679496	2.464866	2.677897	2.153797
GDF11	5.540882	5.470636	5.416844	5.352699	5.344883	5.498591	5.780881	5.331208	5.34003	5.372998	5.345315	5.146279	5.382675	5.578095	5.301248	5.407269	5.340313	5.454007	5.73669	5.514985	5.597619	5.655628	5.311128	5.85748	5.3509	5.186588	5.436351	5.41652	5.237538	5.734746	5.794695	5.933695	5.358904	5.374315	5.264318	5.476051	5.272149	5.403821	5.343066	5.459768	5.342068	5.344282	5.540615	5.367409	5.439198	5.595682	5.431737	5.507744	5.440341
GDF2	4.565874	4.244678	4.205855	4.240934	4.7035	4.356739	4.253494	4.698284	4.610187	4.604047	3.996448	4.608222	4.522154	4.463447	4.436874	4.964505	4.191176	4.611049	4.541022	4.927858	4.842691	4.459872	4.516308	4.522524	4.452565	4.764534	4.448151	4.922135	4.48916	5.02421	4.800796	4.305739	4.396753	4.367412	4.46811	4.518798	5.018142	4.270659	4.339699	4.124023	4.41461	4.463777	4.564691	4.586543	4.258768	3.985369	4.233576	4.276264	4.468565
GDF3	4.437785	3.414503	3.798627	4.013839	4.045293	3.905486	3.443139	3.788722	4.223117	3.952123	3.319954	3.623504	3.661625	3.591012	3.63985	3.45672	3.871946	3.764731	3.5726	4.541852	3.434965	3.468419	3.253779	3.763609	3.501292	3.586043	3.490946	4.029372	3.937233	4.764729	3.88416	3.629143	3.636597	3.389643	3.625315	3.715678	3.938973	3.405878	3.26346	3.149979	3.761715	4.010513	3.216677	3.660077	3.4899	3.305823	3.690926	3.634275	3.690813
GDF5	5.266598	4.762179	4.87214	5.057898	5.232599	5.484728	4.452954	5.276035	5.596239	5.429031	5.014387	5.177175	4.752853	5.268508	5.120743	5.3438	4.48999	5.087678	5.391709	4.868168	4.962684	4.711514	5.057711	5.782178	5.288753	5.463958	5.086067	5.591582	5.238516	5.591728	5.573239	5.466103	4.887134	4.870602	5.04539	5.162929	5.084632	5.220144	4.818507	4.784269	4.645301	5.006838	4.80379	5.116031	4.744245	4.578342	4.790145	4.983739	5.062907
GDF9	3.660881	3.332686	2.746313	3.021784	3.626081	3.269466	3.671316	3.5458	2.789151	3.580429	3.300527	3.624264	3.45022	3.156933	3.418903	3.414198	3.799451	3.0783	3.445996	3.43767	3.630949	3.130307	3.217066	3.440759	4.225613	3.175423	3.680462	3.392273	3.210325	3.639439	3.80293	3.047087	3.033797	3.04039	3.17889	2.86452	3.188709	3.427795	3.200242	2.695984	3.122289	2.934172	3.058036	3.223664	3.003602	2.81851	3.124515	3.049492	3.204989
GDNF	3.625388	3.591398	3.225367	3.351003	3.445071	3.815738	3.708126	3.495888	3.778412	3.705725	3.440569	3.535314	3.565986	3.534572	3.64702	3.458364	3.277925	3.71526	3.739263	3.620889	3.988739	3.459454	3.582565	4.193778	3.585202	3.727953	4.006301	3.689867	3.581463	4.018971	3.746465	3.3831	3.579477	3.560915	3.653264	3.582224	3.748296	3.380083	3.4179	3.370761	3.413225	3.549909	3.509541	3.525013	3.338261	3.317752	3.450677	3.473308	3.581901
GH1	3.314865	2.884716	2.879872	2.977468	3.027588	3.009087	2.550954	3.151624	3.18958	3.066681	2.705523	2.905968	2.780316	2.965017	2.876625	3.31677	2.741402	2.858342	2.70734	3.233551	3.077645	2.815972	2.501642	3.055527	3.181951	2.892389	2.805845	2.932622	3.152608	3.004446	2.97572	3.012522	3.111106	3.017663	3.193441	3.219141	3.359531	2.868164	2.883039	3.012516	2.93284	3.122469	3.258762	3.005156	3.22315	3.294818	3.205178	3.155006	3.159709
GH2	3.155513	2.899371	2.867482	2.682963	2.7579	2.880337	2.501389	2.546612	2.539192	3.074566	2.71888	2.670566	3.236036	2.976026	3.044398	2.895901	2.474642	2.780554	2.761638	2.805685	2.726224	2.529952	2.445652	2.854052	2.616241	2.497682	2.957706	2.898113	2.721688	2.967047	2.669902	2.578311	2.588198	2.413488	2.556081	2.637874	2.437281	2.642499	2.576323	2.378758	2.476534	2.605993	2.723268	2.79036	2.675956	2.587294	2.455611	2.656097	2.695944
GHRH	4.560405	4.059033	3.784659	4.051009	4.488581	3.598202	3.656213	3.866232	4.365828	4.125019	3.798542	4.071679	3.905262	4.218671	4.064327	4.622984	3.690353	4.087487	3.987904	4.213977	3.850662	3.854946	3.999978	4.40139	3.967342	3.9985	4.085474	4.666132	4.420481	4.713291	4.112658	4.156198	4.140925	3.940085	4.065722	4.18191	4.677443	3.898949	3.631458	3.775129	3.745721	4.133012	4.053662	4.192094	3.697186	3.678763	3.756577	3.882067	4.043638
GHRL	5.98	6.310825	5.454611	6.097143	5.565853	5.39753	5.273918	5.028026	5.751605	5.664657	6.094684	5.581566	5.526464	5.663445	6.029984	5.967229	5.700421	6.331196	5.454027	5.574186	5.220939	5.505051	5.701257	5.389011	5.699735	6.34598	5.553452	5.493885	5.225554	5.82647	5.428081	5.599859	5.954783	5.846738	6.381684	5.439731	5.958854	5.827211	5.741202	5.847519	5.673152	6.261184	5.914258	5.537471	5.902594	5.926925	6.075636	6.06809	5.672617
GIP	3.676465	3.768673	3.467537	3.525584	3.977929	3.579902	3.94589	3.657773	3.753135	3.886277	4.045194	4.098652	3.963329	3.546913	3.418526	4.52515	3.47386	3.889104	3.833881	4.515846	3.749139	3.474005	3.360951	3.703607	3.558626	3.576049	4.00605	3.513341	3.771011	4.037843	4.184907	3.706566	3.72234	3.481122	3.57094	3.990156	4.141465	3.423406	3.442571	3.394069	3.802606	3.34495	3.39257	3.698624	3.564112	3.252834	3.403961	3.474752	3.702088
GKN1	3.475792	3.770723	3.658144	2.989822	2.929147	3.474997	2.953289	3.279925	3.444572	4.011639	3.047074	2.93158	3.503266	3.274992	3.125098	3.746221	3.557034	3.803537	2.948196	3.672241	3.2204	3.741283	2.823085	3.807877	3.451213	3.406529	3.049784	3.648433	3.105547	4.448404	3.933067	3.423675	3.201142	3.032607	3.259274	3.211889	3.226678	2.875302	3.105403	3.233179	3.026577	2.823726	3.176308	3.264028	2.964169	2.872315	3.015038	2.818225	3.093261
GMFB	6.040841	6.17908	6.559095	5.838785	6.188315	6.906025	7.525494	6.283271	5.734751	5.988514	7.227655	6.499011	6.093374	5.996364	6.660728	5.095226	6.933053	5.280713	6.425453	6.307009	7.269466	6.329145	5.416936	5.37981	6.572428	5.666264	5.840784	6.401059	6.166467	6.050921	5.520057	5.051338	6.547966	6.578249	5.638388	6.096028	5.823246	6.932021	6.634704	6.386675	6.088587	5.661714	5.8171	5.077086	6.377417	7.007123	6.839009	6.194224	5.68543
GMFG	11.582703	11.559035	10.997916	11.081833	11.024614	11.49755	11.318945	11.081909	11.378911	11.428613	11.556701	11.172198	11.708254	11.211961	10.966708	11.187305	11.253459	11.650492	11.307402	11.330248	11.386417	11.233846	10.803549	11.625976	11.360434	11.826995	11.073202	11.262482	11.036831	11.724237	11.378374	11.406723	11.880919	11.585539	11.857178	11.848317	11.510833	11.528443	11.510182	11.432109	11.454058	11.519409	11.625659	11.571407	11.354765	11.680372	11.49871	11.68304	11.725579
GNRH1	5.544887	6.324161	6.112527	6.018449	5.875716	6.151569	5.947917	5.515141	6.021339	5.120525	5.889551	5.86668	5.685662	5.991747	6.078098	5.464598	5.862856	5.951041	5.946725	5.290427	5.248833	5.683322	6.36037	5.274718	6.102292	5.1451	6.195701	5.709945	6.079588	5.344929	6.151913	6.077996	5.945415	5.556462	5.991411	5.593872	5.281838	5.977022	5.609951	5.958008	5.795644	6.237738	6.123969	5.962624	5.728459	6.12478	5.98331	6.1537	5.540603
GNRH2	5.105809	4.711432	3.83788	4.174387	4.722223	3.763892	4.437219	4.320556	4.357107	4.71068	3.85795	4.503531	4.537347	4.148649	4.02097	4.755289	3.890241	3.899257	4.513397	4.962233	4.842176	4.16195	3.876164	4.281033	4.3345	4.47795	4.375561	4.952644	4.451505	4.788764	4.539198	4.691442	4.171382	4.057849	4.186115	4.52621	4.533026	4.037363	4.158488	4.075987	3.99483	4.247321	4.080496	4.539429	4.223249	3.869901	3.980875	4.460165	4.399584
GPHA2	4.957103	4.744863	3.91942	4.825871	3.833273	4.744595	4.701551	4.66744	4.356736	4.329591	4.40373	4.750849	4.537147	4.522501	4.803166	4.534869	4.056683	4.837447	4.594309	5.264104	4.162544	4.792474	4.518389	4.74786	4.664627	5.065331	4.413621	4.927072	3.782732	5.383161	4.889243	4.566327	4.228643	3.911132	4.364809	4.355272	4.621428	4.236798	4.052146	3.867975	4.262594	4.244762	4.440769	4.325685	3.850017	4.078083	4.194436	4.319627	4.343725
GPHB5	4.510441	4.310157	4.136984	4.181761	4.605436	4.247252	4.343686	4.185446	4.699261	4.617045	4.094245	4.134298	4.355913	4.465513	4.305754	4.889091	4.139307	4.179856	4.295086	4.490111	4.006593	4.165615	4.182979	4.752085	4.295125	4.403314	4.345865	4.699349	4.381698	4.837349	4.350395	4.367837	4.288532	4.275689	3.965727	4.045632	4.67868	4.263934	4.160068	4.007958	4.127875	4.41237	4.3759	4.45234	4.144654	3.591166	4.278487	4.11766	4.476654
GPI	8.729471	8.984075	8.356753	8.77528	8.362011	8.285699	8.175531	8.813418	8.586666	9.448442	8.022799	7.94629	9.293021	9.393513	8.343303	8.774521	8.200754	8.262319	8.669188	8.671294	8.677511	8.78996	8.557533	9.443161	8.54154	9.342067	8.922614	8.636304	8.237983	8.615605	9.049889	9.296902	9.723715	9.80031	9.54621	9.653547	9.64654	9.287219	9.495057	9.731971	9.526068	9.692343	9.561038	10.062994	9.873385	9.585108	9.572609	10.048406	9.727344
GREM1	2.281801	2.463225	2.205733	2.346699	2.727673	2.555712	2.731746	2.616903	2.595761	2.450757	2.512187	2.402241	3.014121	2.210876	2.581412	2.465309	2.536984	2.410069	2.326987	2.439584	2.613298	2.375362	2.474566	2.504096	2.27025	2.664414	2.595939	2.468549	2.618904	2.884384	2.813456	2.255375	2.201836	2.268063	2.136156	2.242469	2.275613	2.200696	2.152743	2.209534	2.231253	2.439557	2.13356	2.21202	2.088563	2.156744	2.176945	2.229456	2.362165
GREM2	3.275122	3.737599	2.924668	3.183522	2.999384	2.916641	2.815545	3.073214	2.963826	3.415892	2.835676	2.860964	2.767802	2.970623	2.880399	3.289793	2.836014	3.057477	3.182666	2.766807	3.380192	2.802999	3.097257	3.386058	2.923486	2.97857	2.77186	2.937976	3.027002	3.250099	3.030752	3.11092	2.684971	2.723966	2.840998	2.989325	3.031525	2.869327	2.638105	2.898857	2.697813	2.916063	2.562966	2.853106	2.756753	3.270804	2.924364	2.705381	2.931658
GRP	3.881156	3.220884	2.896479	2.596056	3.122971	2.970153	2.987208	3.140002	2.964446	3.098115	3.139852	3.718033	3.49318	3.305136	3.009621	2.721271	3.250137	3.678249	2.562608	3.58605	3.573024	2.684566	2.854831	3.067958	2.643173	3.807601	2.93625	2.984567	2.732467	2.739215	3.544889	3.213703	2.927043	2.723115	2.912511	2.794501	2.865003	2.83215	2.99199	2.901193	2.696569	2.72124	2.748573	3.377824	2.818633	2.629611	2.82494	3.05402	3.142081
GUCA2A	5.719754	5.415226	4.928533	4.857143	4.963577	4.974529	4.33825	5.37951	4.682469	5.331562	5.155558	5.304826	5.075864	4.673595	5.121601	5.245269	4.901728	5.669428	4.71923	5.349548	4.709218	5.041802	5.39781	5.742873	5.529988	5.083036	5.180958	5.608253	5.259609	6.163093	5.446182	5.236711	4.89387	4.56497	5.025826	5.162282	5.354072	4.848548	4.953722	4.437629	4.871	4.750953	4.865178	5.209119	4.78684	4.453994	4.842663	4.780152	4.940246
HBEGF	4.195354	3.97514	3.990309	3.655243	4.696611	3.695032	3.917055	4.20319	3.752456	3.981943	3.86061	4.24856	4.552701	3.77696	3.772235	4.290267	3.694394	3.861617	3.995973	3.891138	3.723453	4.27265	3.888428	4.275375	4.030853	4.25551	3.82914	4.425614	3.77603	4.414732	4.294171	3.919229	4.11966	4.161142	4.010822	4.298776	4.143365	4.095423	4.447511	4.126246	3.787651	4.168816	3.793734	4.20654	4.116241	4.044933	3.982308	4.011242	4.043514
HDGF	11.653495	10.961196	10.552134	11.027785	11.113353	10.959879	10.523719	11.180976	11.347175	11.303913	10.705353	10.64525	11.095051	10.70142	11.04144	11.82125	10.277442	11.363337	11.258676	10.983954	10.753661	11.459707	11.386821	11.511572	11.079952	11.314847	11.88943	11.254862	11.055493	11.483298	10.998568	11.455005	10.802222	10.849532	11.024245	11.019473	11.017822	11.345067	10.641455	10.792212	10.674978	10.934189	11.270401	11.044039	11.047945	10.527647	10.542752	11.246054	11.202484
IAPP	3.013702	2.560753	2.532642	2.459503	2.362741	2.393696	2.660069	2.279392	2.776508	2.566985	2.930949	2.365563	2.909526	2.573283	2.456797	2.956558	2.517476	2.470379	2.75507	2.114928	2.568279	2.546181	2.694033	2.572345	2.654173	2.499422	3.166749	2.055132	2.559908	2.685611	2.731849	3.09322	2.349117	2.429431	2.310017	2.550713	2.664331	2.329686	2.357553	2.280233	2.463017	2.465442	2.226651	2.309254	2.035115	2.24391	2.155129	2.239093	2.383787
IFNE	3.510745	3.178389	3.613816	3.842491	3.72485	2.997436	3.523456	3.064829	3.566154	3.269031	4.213568	3.393023	3.15724	3.32797	3.9224	3.553277	3.438299	3.119342	3.169513	3.675975	4.508163	3.248007	2.681777	3.843551	3.566575	3.857361	3.542822	3.787688	3.472591	3.877308	3.415774	3.320923	3.314012	2.886189	2.983951	2.975967	3.263642	2.949013	2.966565	3.623965	3.463947	2.904997	3.143814	3.173772	3.125807	3.015557	3.346003	2.799823	3.262312
IFNK	2.354142	2.663833	2.673322	3.023776	3.379579	3.068888	3.296874	4.885338	2.769131	2.237512	3.522402	3.867485	2.309811	2.684162	3.455538	3.059497	2.786845	2.802026	3.722618	3.259879	4.177416	2.800539	3.224391	3.265408	2.841214	3.298959	2.773594	3.387514	3.464941	3.629556	2.547594	3.658724	2.623257	2.942087	3.097119	3.053429	3.015102	2.471242	2.826561	2.787988	3.032214	3.084955	2.802026	2.957131	2.932926	2.964465	3.043843	3.020509	2.696651
IFNW1	4.619355	4.829493	3.99283	3.854909	4.188653	4.436406	3.984532	4.563842	3.845202	4.118049	4.42705	3.680662	4.869755	4.068874	3.975374	4.563265	4.038464	4.657915	4.321812	4.081301	4.632315	4.259168	4.465731	4.463466	4.133126	4.36117	4.33442	4.321618	4.12278	4.535486	4.409447	4.386959	4.08083	3.807619	4.038151	4.08413	3.957966	4.255827	4.05558	3.87991	3.690173	4.115802	4.051356	3.853449	3.946396	4.110987	3.852831	4.137831	3.978982
IGF1	3.767552	3.839853	3.655685	3.717167	3.777103	4.017247	3.473019	3.763241	3.844874	3.782267	3.656277	3.661901	3.876764	3.612668	3.512767	4.037825	3.408596	3.736931	3.807253	3.641125	3.816149	3.596894	3.435318	3.873763	3.601634	3.755505	3.586863	3.916561	3.772455	3.580107	3.723923	3.721094	3.248432	3.350382	3.304076	3.446624	3.763845	3.200596	3.329355	3.241915	3.292534	3.440034	3.290052	3.438186	3.30507	3.195104	3.207662	3.302698	3.426076
IL11	4.595961	3.90267	3.182004	3.511607	3.748433	3.998587	3.445009	3.471223	3.443242	3.579167	3.990056	4.229277	3.901495	3.400037	3.563395	4.361803	3.636589	3.336687	4.516108	3.626314	3.90089	3.589148	3.890607	4.306767	3.420978	4.089085	3.551194	4.224693	3.367047	4.050168	4.029835	3.451706	3.893426	3.482635	3.617358	3.582785	3.579187	3.331699	3.422782	3.451752	3.229262	3.269872	3.305358	3.541082	3.398703	2.941893	3.328414	3.231441	3.578408
IL12A	2.476547	3.150358	2.707622	2.999055	2.792839	3.349112	3.248641	2.755419	2.770356	3.273326	2.930949	2.834605	3.922469	2.614614	2.750864	3.234738	2.605725	2.991991	3.05711	2.905966	2.802261	2.846192	2.914903	2.927739	2.777119	2.903757	3.254894	3.313088	3.069097	3.042885	2.741318	2.876885	2.564844	2.628032	2.815171	3.080817	2.718573	2.930949	2.943922	3.13196	2.758227	2.679983	2.862689	2.627153	2.651691	2.958518	2.695764	3.135218	2.93439
IL16	7.94174	7.695567	7.071924	7.054275	7.390604	7.402849	7.126182	7.446089	7.348879	7.734358	7.240413	7.155197	7.599408	7.427987	7.247017	7.611044	7.139192	7.503458	7.317174	7.554608	7.252196	7.248592	7.42235	7.681107	7.639489	7.796476	7.388382	7.491221	7.507378	7.380951	7.748902	7.658285	7.685121	7.954748	7.918516	7.835955	8.027622	7.886376	7.805596	7.785385	7.717206	7.764527	7.969938	8.157681	7.743659	7.754624	7.660771	7.867735	8.043671
IL17B	5.259713	4.917746	4.608028	4.764728	5.459013	4.773101	5.069871	4.623639	5.259084	5.180066	5.026875	5.091482	4.359925	4.144846	4.628339	4.885385	4.33955	5.234814	5.407233	4.953955	3.990741	4.976498	4.278769	5.9445	4.863396	4.952243	4.744725	5.378969	5.040781	5.298397	5.015119	5.086164	4.899612	5.1882	4.952077	5.268002	5.400351	4.937277	4.915993	4.547578	5.266801	4.810905	4.606422	5.314107	4.863549	3.985369	4.555747	4.528887	4.969382
IL17C	3.926401	3.655777	3.530531	3.435995	3.649887	3.420708	3.197382	4.276339	3.373951	3.657749	3.725128	3.666441	4.123664	3.659582	3.533003	3.419453	3.058966	3.113835	3.92422	3.665772	3.640919	3.772875	3.146082	4.311507	3.650712	4.334181	3.549245	4.037388	3.346576	4.695717	3.988443	4.006404	3.524199	3.490704	3.678955	3.422012	3.086219	3.38556	3.599498	3.429892	3.37855	3.397081	3.317416	3.557718	3.091673	3.354204	3.350888	3.437137	3.381453
IL17D	3.154513	3.142623	3.113709	3.538735	3.109969	3.693229	2.541054	3.160238	2.685587	3.701531	2.96057	3.490703	3.00024	2.719173	2.182778	2.668632	2.764803	2.983894	3.202004	3.542268	3.367476	3.203661	2.902191	3.258076	2.877904	3.708545	3.133552	3.94775	3.250891	2.594689	2.815684	3.038949	3.16237	3.001048	3.105583	3.152708	3.250287	3.121533	3.033873	2.720428	3.07481	3.198998	3.037914	3.311864	2.731284	2.853162	2.948721	3.078444	3.032439
IL17F	4.836563	3.99256	3.704293	3.801912	4.446379	3.98375	4.392817	4.50323	4.226914	4.560144	4.218129	4.265661	3.618925	4.444551	4.690249	4.534869	3.728736	4.067786	4.962509	4.527035	4.072426	4.005933	3.961328	4.38104	4.03848	4.603391	4.082588	4.900898	4.259298	3.803296	4.800796	4.351642	4.290706	4.261177	4.441468	4.244751	4.756365	4.076315	4.318497	4.173878	4.09351	4.247646	4.036877	4.320154	4.043104	3.5232	3.914506	4.213669	4.307594
IL19	4.289708	3.648355	3.781447	4.121748	3.766068	3.707048	3.331305	3.774459	3.702365	4.167465	3.481177	4.111181	3.471139	3.521368	3.46541	3.915978	3.789692	4.153081	3.242503	4.199852	3.825768	3.801875	3.814035	4.244396	3.988532	4.443104	4.287589	4.384994	3.581253	3.598698	3.923761	3.848096	3.178932	3.839723	3.644323	3.975654	4.041551	3.847315	3.549851	3.572557	3.923133	3.776054	3.57442	4.255018	3.658587	3.380983	3.871744	3.875162	3.900153
IL1F10	4.117639	4.032216	3.376003	3.440834	3.810552	3.534358	3.570987	3.509259	3.7101	4.169407	3.785999	4.074127	3.945952	4.071848	4.388972	4.223369	3.682035	3.818103	3.525432	4.274131	3.720267	3.739563	3.693018	3.616674	3.683515	4.361314	3.780128	4.324675	4.308346	3.582076	4.239079	4.244211	3.651564	3.324192	3.875805	3.632644	3.514838	3.386336	3.61113	3.334215	3.469598	3.128467	3.540065	3.556293	3.642591	3.582574	3.493719	3.329273	3.555294
IL36RN	3.653379	3.550563	2.954735	3.46632	4.177107	2.879954	2.862925	3.72328	3.488527	3.674815	3.553572	3.442963	3.394379	3.573014	3.387748	3.936292	3.281878	3.177215	4.059789	3.597951	3.147151	3.366872	3.416146	4.282181	3.252465	3.80971	3.400166	3.439454	3.423667	4.160007	3.820794	3.977606	2.977758	3.2727	3.041641	3.179051	3.482279	3.212185	3.321736	3.037939	3.263222	3.085726	3.060053	3.16172	2.990171	2.530345	2.944426	3.015617	3.167983
IL36A	4.969014	4.516425	3.829751	4.275204	4.440933	4.593091	4.683165	4.398729	4.846976	3.825194	5.209211	4.213077	4.159922	4.29567	4.245691	4.703233	4.314687	4.19431	4.274597	4.929431	4.231028	4.047327	4.48569	4.904109	4.600793	5.203899	4.2902	4.643521	4.23942	4.625731	4.794458	4.910629	4.301012	4.121513	5.120256	4.561367	4.553083	4.426673	4.225347	4.432166	4.527305	4.1302	4.412213	4.556066	4.268752	4.156374	4.297965	4.344162	4.465864
IL37	4.646131	3.587484	3.651859	3.597721	3.896141	3.366406	3.558531	3.838286	3.99024	3.758794	3.815351	3.972377	3.865141	3.831672	4.075846	3.984578	3.994983	4.211587	4.325322	4.024421	3.800361	3.753059	4.143752	4.098712	3.883343	4.172431	4.022915	4.419698	3.71457	4.046621	3.6284	3.612123	3.444985	3.605586	3.835368	3.617231	3.844461	3.701732	3.567545	3.629977	3.57896	3.799848	3.735686	3.739813	3.709268	3.251	3.569386	3.615041	3.72793
IL36B	2.99076	3.78849	2.804104	2.742071	3.096733	3.15341	2.949016	3.034066	2.994564	2.772087	3.53251	2.855255	3.58004	3.010823	2.547413	3.698503	2.874909	3.737746	3.242356	2.899082	3.374875	2.719033	2.81773	3.991118	2.828911	3.39854	3.101396	3.452041	2.795334	3.148708	3.600526	2.99205	2.836284	2.738332	2.762043	2.961608	2.999276	2.766462	2.649511	2.762907	2.965069	2.75992	2.69901	2.961096	2.617347	2.349136	2.53317	2.603799	3.008898
IL36G	4.400423	3.95491	3.413035	3.369696	3.94579	3.357225	3.507122	3.904163	3.456332	3.852906	3.822895	3.74558	3.930161	3.849757	3.757994	3.688269	3.518594	3.728174	3.362019	4.383496	4.075908	3.427707	3.798779	3.678844	4.052952	4.578783	4.119632	3.865743	3.987663	3.740198	3.622149	4.267916	3.342298	3.434012	3.741575	3.587389	3.890041	3.630477	3.546426	3.678332	3.541013	3.685716	3.415525	3.380674	3.256839	3.260625	3.160382	3.464285	3.581116
IL1RN	6.248401	6.31632	6.600468	6.658972	6.141184	6.79099	6.504027	6.494952	6.433514	6.314156	6.538669	6.820042	5.738025	6.587257	6.227306	6.864384	6.083078	6.900505	5.960998	7.352933	6.536322	6.224062	6.112682	6.623781	6.328745	6.597303	6.302115	6.412261	6.274723	6.70641	6.301038	6.553704	6.334734	6.053136	6.910721	6.709295	6.281013	6.071485	6.225464	6.467363	6.435176	6.765895	6.565887	6.669143	6.195737	6.195973	6.342088	6.229452	6.513538
IL20	2.884983	2.980302	2.4746	2.792078	2.918281	2.954557	3.345462	2.602119	2.610281	2.601913	2.854389	3.085013	2.612418	2.624114	2.753834	2.540639	2.35939	2.946668	2.865729	3.099123	3.227485	2.674817	2.735447	3.357612	2.520153	2.93969	2.402748	2.946134	2.65879	3.320651	2.989087	2.825032	2.615017	2.635836	2.579187	2.637988	2.692953	2.587254	2.372237	2.668399	2.37609	2.60697	2.492863	2.72275	2.398886	2.350505	2.791519	2.601469	2.755765
IL21	3.520378	3.447117	2.862035	2.872424	3.026731	3.430276	3.408362	3.463759	2.991887	3.148802	3.568225	2.900628	3.194039	3.375542	3.322493	3.254997	2.687272	3.947998	3.378174	3.454327	3.122966	3.551336	3.044501	3.790929	3.033977	3.278032	3.43213	3.461595	2.868123	3.675855	3.320837	3.506444	3.009916	3.198316	3.131035	3.777671	3.253145	3.087334	2.769222	2.886635	2.992248	2.930571	3.080052	3.39899	3.271151	2.763369	2.699547	2.919496	3.439773
IL23A	5.772742	6.224942	5.931402	5.408354	5.889093	6.014261	6.00236	5.935343	5.971127	5.867238	6.436187	5.566664	6.059723	5.665039	5.538081	5.034097	6.42217	4.902849	6.330221	5.502928	6.001342	5.892669	5.057711	6.228036	5.778289	6.698014	6.671437	5.919268	5.883399	6.433967	6.694401	6.144252	6.112336	5.820955	6.227709	5.367279	6.050959	6.20704	5.738162	6.413204	6.189629	5.915366	5.735304	5.847183	6.128346	6.568523	5.928468	6.196237	6.10153
IL24	8.740549	8.770786	8.677641	8.739876	8.201289	8.126367	8.554386	8.66697	8.724186	8.815186	8.100839	8.243715	8.69703	8.942912	8.242916	8.207903	9.034473	7.760072	9.016781	8.395016	8.261943	8.848591	8.444752	8.573067	8.357909	8.346123	9.10147	8.85754	8.90641	7.74113	8.872351	8.522338	9.343902	9.305791	9.272649	8.900897	9.427238	9.386788	9.518839	9.684924	9.610796	9.006902	9.723499	9.500365	9.636911	9.912131	9.310049	9.717241	9.407298
IL25	4.543872	4.225318	3.798627	4.41838	4.449852	3.759402	3.612665	4.304518	4.415324	4.108182	3.682508	3.993534	4.700717	4.326131	4.186534	4.309988	4.404293	4.381825	4.260065	4.290592	4.392199	4.352855	4.481578	5.09695	3.858319	4.597984	4.744725	4.308708	4.424842	4.972118	4.406288	4.595157	4.269067	4.325322	4.191944	4.243829	4.481304	4.174858	4.303205	3.982082	3.973985	3.753555	4.211834	4.430729	3.850731	3.704313	3.815612	3.924575	4.192933
IL26	3.441	3.424471	3.470365	4.045971	3.552594	3.428752	3.447656	3.567709	3.170163	3.219231	3.485254	3.348754	3.178697	3.495566	4.105085	3.762424	3.248628	3.533684	3.627854	3.154746	3.802459	3.618331	3.510629	4.858726	3.386512	3.154759	3.576159	3.158642	3.440922	3.750318	3.866056	4.642449	3.303601	3.845446	3.448185	3.249382	3.343716	3.033211	3.45576	3.579261	3.524332	3.566797	3.329022	3.181638	4.000093	3.451176	3.445807	3.529176	3.314223
IL3	3.086498	3.086981	2.511701	2.212581	3.209283	2.449302	2.299328	2.908806	2.445482	2.72221	2.710253	2.653797	2.601913	2.679657	2.876853	2.753694	2.4828	2.874535	3.022308	2.823661	2.667285	2.702162	3.174871	3.625523	2.614937	3.019753	2.678159	3.223536	2.923623	2.883049	3.40172	2.902856	2.574522	2.610523	2.617811	2.719027	3.446306	2.514225	2.124065	2.825514	2.619694	2.605951	2.623776	2.876177	2.471846	2.472689	2.695764	2.537806	3.015562
IL32	10.666163	10.513578	10.647276	10.448473	10.258242	10.20616	10.429132	10.56297	10.6118	10.710476	10.208054	10.419034	10.832196	11.140472	10.65096	10.618453	10.552401	10.173408	11.106977	10.730035	10.611863	11.186085	10.494584	11.371154	10.823743	11.123621	10.675065	11.023888	10.658312	10.428563	11.318671	11.123914	11.351528	11.854698	11.622017	11.087627	11.570013	11.362293	10.766968	11.725512	11.51874	11.560048	11.414836	11.926242	11.88085	11.824735	11.440327	11.942853	11.811443
IL33	2.202952	2.713306	2.015088	1.818258	2.528681	2.682569	2.459924	1.964104	2.16174	2.149334	2.034263	2.341764	2.110772	2.227726	1.904264	2.891761	1.873174	2.072434	2.534497	2.053836	2.081937	2.221941	2.168838	2.219316	1.919957	2.467439	2.003944	2.37828	2.190236	2.920798	2.882693	2.212378	2.097292	2.073523	1.999504	2.010885	1.997463	1.932317	1.857289	2.12609	2.151995	1.969266	1.946346	1.953547	1.568363	2.046926	2.023856	1.90411	1.874837
IL34	7.268956	6.197314	5.905654	6.278269	6.226869	5.979614	6.067022	6.363302	6.293137	6.535793	6.175141	6.148335	6.608052	5.972701	6.252995	6.948441	6.018276	6.200288	6.722695	6.653856	6.013648	6.06908	6.438231	7.01268	6.254866	6.694512	6.280915	6.814625	6.29371	6.865385	6.90164	6.377046	5.88873	6.06692	6.124257	6.248881	5.985462	5.8748	5.970391	5.591468	5.854334	5.865756	6.012969	6.202446	5.88259	5.794895	5.698255	6.051736	6.042139
IL5	3.5435	3.547392	2.918788	3.138832	3.508549	3.27986	3.469748	3.588852	3.143057	3.717831	3.628395	3.029046	3.702461	3.719816	3.19863	3.590759	3.088162	3.475371	3.772414	3.367935	3.033845	3.257942	3.237905	3.864726	3.230805	3.34633	3.685716	3.633966	2.904562	3.691084	3.718878	3.563107	3.167347	3.254622	2.950019	2.975357	3.160912	3.198022	2.826457	3.02979	3.171011	3.031251	2.80938	3.068794	3.040394	2.953144	3.087069	2.942301	3.291201
IL6ST	6.392921	7.305782	7.193921	7.121799	7.393962	7.678221	7.776978	7.433162	7.046046	7.09329	7.443735	7.295106	7.271814	7.270814	7.368049	6.844324	8.396797	7.114347	8.002156	7.234889	7.497519	7.519738	6.761566	6.656589	7.255564	6.953536	7.172046	7.244414	7.52002	6.165288	7.575329	6.770455	6.718915	7.352075	7.183305	6.506757	7.211962	7.420796	7.063257	7.699892	7.490593	6.652448	7.569429	7.287778	7.286512	7.862557	7.430452	6.424811	6.564678
IL7	2.462468	2.430225	4.57806	2.351483	2.257962	4.499284	3.558897	3.053642	2.528584	2.874823	3.050432	3.130595	2.486448	3.66845	3.439303	2.82551	4.852525	3.329604	2.609457	2.639085	2.664666	2.661829	2.554834	2.469935	2.327712	2.739878	2.936809	3.352082	2.634926	2.646314	2.804741	2.86328	3.714829	2.942246	2.901872	2.653734	2.539818	3.126287	2.970652	4.400895	3.34695	2.930382	2.599545	2.185728	2.433463	4.109255	3.544157	2.687753	2.72619
IL9	3.087898	3.063357	2.839863	2.793643	3.179755	3.503302	2.883024	3.004963	3.316378	3.40992	3.992545	2.771233	2.847597	3.043732	3.258833	3.214501	2.732326	2.9935	2.976501	2.842779	2.938872	3.354509	2.644763	3.874701	2.964143	2.959988	2.945805	2.851716	3.231951	3.467142	3.118426	3.093867	2.769164	2.803128	2.836699	3.267198	3.393402	2.755153	2.674672	2.796087	2.781288	2.990545	3.077004	2.876235	2.777154	2.325278	2.774726	2.858095	2.909698
INHA	4.211912	3.96893	4.076309	3.348993	3.88664	3.827136	4.262783	3.64226	3.861054	4.036748	4.30536	3.837186	4.042648	3.516476	3.917165	4.544374	3.790609	3.667631	4.482514	4.241964	3.966752	4.276388	3.748373	4.285079	3.931419	4.424997	3.83629	4.458457	3.396061	4.714114	4.10833	3.474008	3.607698	3.750844	3.375309	3.807112	3.878362	3.660975	3.413032	3.50547	3.661121	3.930766	3.751231	3.689422	3.453741	3.016324	3.408172	3.608431	3.631168
INHBA	3.691306	3.640677	3.38493	3.550153	4.285889	3.916684	3.858041	3.47847	3.659881	3.924424	3.767868	3.63	3.586492	3.446305	3.362493	4.060384	3.263477	3.43757	3.315434	3.602328	3.5257	3.396467	3.392622	3.768254	3.714938	3.533275	3.276139	3.989134	3.329265	3.560015	3.678409	3.766406	3.4959	3.461387	3.150828	3.202648	3.443199	3.567874	3.130211	2.95696	3.171941	2.926566	2.996084	3.330864	2.977971	3.471577	3.160637	3.115377	3.312745
INHBB	5.48717	4.957979	5.018961	5.07757	5.11081	4.898445	4.349843	4.837444	5.508867	5.526135	5.191812	5.125095	5.255793	4.608411	4.808636	4.627298	4.540818	5.648863	5.202739	5.254536	5.067757	4.973838	4.559482	4.91389	5.118759	5.626576	4.474293	4.766747	4.871327	5.097339	5.13335	4.986169	4.514317	4.796054	4.671849	4.767152	5.393387	4.522711	4.596613	4.460506	4.49977	4.652806	4.432867	4.91101	4.708588	4.42777	4.98747	4.703014	5.107508
INHBC	3.609476	3.830077	3.105809	3.586795	4.089576	4.103452	3.84627	3.375941	4.164189	3.880417	3.766795	3.612297	3.795359	3.948533	3.270158	4.114886	3.265261	4.070446	3.75438	3.562541	3.27996	3.594862	3.463662	4.293865	3.886201	5.298764	4.115239	3.579866	3.86297	4.864393	4.326482	4.306641	3.66341	2.967383	3.242515	3.260607	3.610628	3.573761	3.474348	3.27269	3.642956	3.490607	3.442739	3.41104	3.362981	3.211053	3.311834	3.192557	3.585819
INHBE	3.510745	3.554112	3.585287	3.398145	3.327102	3.370228	3.471624	3.697742	3.802303	3.321707	3.631725	3.765093	4.211744	3.515656	3.57867	3.678649	3.153848	3.692881	3.327509	3.339905	3.433028	3.313193	3.355663	3.534064	3.346889	3.679586	3.709265	3.553874	3.326691	3.473677	4.093326	3.572211	3.479317	3.344948	3.448037	3.462829	3.451189	3.390989	2.86588	3.144483	3.472954	3.30568	3.306891	3.263799	3.197445	3.040096	3.283336	3.247166	3.585336
INS	4.333378	3.429798	3.174488	3.148694	4.185125	3.524016	3.900919	4.1138	3.91641	4.044843	3.481603	3.642781	3.523093	3.382045	3.44825	3.552189	3.714525	4.425181	4.533507	4.180762	3.900919	3.773003	3.769027	4.042361	4.041024	3.40923	3.585957	4.087395	3.587181	3.123375	3.697256	3.740068	3.223536	3.582818	4.095791	3.792999	3.839527	3.510105	3.565109	3.192625	3.914911	3.915473	3.678125	4.030249	3.646544	3.040969	3.319568	3.304839	3.889862
INSL3	5.853018	5.970326	5.41471	5.965797	5.899692	5.381376	5.634738	5.548538	5.989493	5.937539	5.006473	5.841258	5.502531	5.81818	5.513769	5.484823	5.099331	5.833788	5.222688	6.010071	5.404498	5.329252	5.926652	5.985803	5.803474	5.9144	5.76432	6.031695	6.020809	6.275818	5.344341	5.715127	5.820263	5.733267	6.056159	6.021784	6.208559	5.89719	5.80369	5.73299	5.838642	6.229206	5.748459	5.928717	5.651689	5.719061	5.661892	6.143661	6.305079
INSL4	3.897147	3.826533	3.690743	3.927021	4.027394	3.867291	3.640857	4.029552	4.103839	3.881199	3.698009	4.095678	3.601094	3.944935	3.690055	4.692926	3.50854	3.855116	4.681864	3.870525	4.089369	3.551456	3.485285	4.258768	3.978345	3.847121	4.126673	4.593786	4.03472	4.199968	3.87041	4.393608	3.681417	4.023092	3.895523	4.055779	4.099202	3.746005	3.848306	3.774507	3.623229	3.524532	3.791742	3.854037	3.792223	3.342089	3.566741	3.806158	3.775489
INSL5	3.958476	4.157606	3.226658	3.752095	4.165403	3.899305	4.009004	4.202404	3.514271	3.700974	4.335189	3.680662	3.814408	3.417327	3.44557	4.053966	3.971537	3.701322	4.359353	4.401091	3.707435	4.183671	3.735904	4.609343	4.230867	4.621071	3.685616	4.407498	3.745097	4.103782	4.276318	4.287452	3.784539	3.507711	3.683361	4.214946	4.302437	3.517916	3.640664	3.633968	3.719092	3.803244	3.782296	3.735052	3.572839	3.460173	3.55096	3.793247	3.737962
INSL6	3.706158	3.346669	3.432148	3.021942	3.615924	3.523932	3.248641	3.603937	3.563131	3.751039	3.424114	3.26729	3.517896	3.465909	3.490098	3.941554	3.75583	3.609903	3.797191	4.174157	3.541893	3.967047	3.239625	4.390278	3.630153	3.437011	3.465563	3.560267	3.708251	3.992093	3.373351	3.212559	3.405817	3.556072	3.805479	3.601674	3.982036	3.483785	3.326525	3.510474	3.312251	3.585626	3.536444	3.692013	3.466666	3.515208	3.431252	3.531917	3.627513
JAG1	6.447194	5.896873	5.957712	6.167775	6.535803	6.121227	6.471572	6.232069	5.859375	5.821912	6.238278	6.02584	5.718378	5.855124	5.971765	6.238129	6.121574	5.955162	6.013948	5.878949	6.439392	6.22286	5.926978	5.914303	6.364118	5.667495	6.026349	6.227578	5.978536	6.290976	5.521649	5.885749	5.67717	5.606706	5.745144	5.749697	5.666124	5.768658	6.102566	5.665634	5.924102	5.737815	5.729455	5.531512	5.654428	5.557358	5.934221	5.511592	5.696077
JAG2	5.559523	5.31123	5.177995	5.261002	5.492316	5.046415	4.918316	5.142254	5.510593	5.709162	4.896004	5.28462	5.883364	5.018434	4.982489	5.335281	4.812913	5.576465	5.129262	5.627542	5.360771	5.306503	5.115144	5.614756	5.293755	5.861392	5.259888	5.597003	5.457867	5.636917	5.343552	5.91134	5.018197	4.960524	5.062317	5.249899	5.526317	4.980463	5.007255	4.984759	5.010726	5.084381	4.962641	5.492757	5.019836	4.74137	4.64782	4.788582	5.34034
KITLG	2.682568	2.711151	2.278391	2.420339	2.545535	2.361229	2.498751	2.406814	2.51748	2.578893	2.80076	2.413998	2.83189	2.597116	2.243034	2.732408	2.816978	2.819483	2.60847	2.292792	2.880064	2.395547	2.551083	2.933539	2.451057	2.950854	2.704162	2.628234	2.382635	3.107262	3.117961	2.686126	2.353693	2.528974	2.344122	2.519853	2.390808	2.27395	2.486143	2.231771	2.204632	2.438418	2.380469	2.278419	2.147026	2.083322	2.39007	2.485557	2.319685
KL	2.769735	2.78011	2.421644	2.111036	3.555339	2.703485	3.476399	2.244819	1.688386	1.873575	3.033411	2.24368	2.021788	2.339938	1.671174	2.316502	1.814414	2.46357	2.11441	2.295923	2.917426	2.194254	2.089042	2.695228	2.765179	2.538944	2.234819	2.510956	2.687155	3.269431	2.516086	2.114704	2.172918	1.964586	1.971888	1.977587	2.157662	2.46815	2.696335	2.035693	2.567545	2.032507	2.236135	1.895858	1.897515	2.313158	2.423523	2.035942	2.092068
LACRT	4.417732	3.896138	3.756925	4.056843	3.832259	3.701474	3.665964	4.262409	3.784026	4.024091	4.220734	4.418972	3.88488	4.075003	3.895418	4.333638	3.682035	4.153208	4.434502	4.302084	4.123763	3.821145	4.050307	4.057576	3.960787	3.993021	3.482729	4.37787	3.595127	4.284314	4.158118	3.780353	3.670031	3.541776	3.828329	3.638409	4.225489	3.559842	3.60036	3.550379	3.698466	3.850724	3.51058	4.010178	3.516913	3.36648	3.454516	3.565746	3.721882
LEFTY1	4.164709	3.473948	3.511146	3.708455	4.080844	4.096072	3.586251	3.687141	3.621271	4.15762	4.376928	3.855103	3.928687	3.54233	2.955638	3.567661	4.042747	4.157902	3.357891	4.399171	2.857216	3.541142	3.961328	4.161757	3.593292	3.743081	3.362141	3.258814	3.805542	3.946887	4.096892	4.069115	3.82783	4.016797	4.082701	4.13867	4.02389	3.906415	3.65948	3.579533	3.487135	3.978441	3.36581	3.678942	3.52091	3.203836	3.731163	3.88031	3.888186
LIF	4.079939	3.188324	2.767351	2.929618	3.584185	3.594819	3.123326	3.17799	3.576148	3.416273	3.395142	3.612181	3.343718	3.220129	2.879569	4.004427	3.036423	3.667165	3.915977	3.748868	3.575287	3.381112	3.448403	3.292226	3.058281	3.816677	3.38855	3.077014	3.356553	3.457493	3.312072	3.701127	3.272604	3.183308	3.004647	3.205986	3.155344	2.993667	2.957667	2.915094	3.197222	3.402092	3.033616	3.062005	2.891859	3.015213	3.212381	3.758889	2.90544
LRSAM1	4.753763	4.422054	4.477671	4.386311	4.653741	4.662587	4.428264	4.906275	4.633174	4.746905	4.802407	4.574153	4.760464	4.767237	4.675693	5.015853	4.35021	4.805733	4.235537	4.589337	4.808758	4.447757	4.895861	5.193586	4.642076	5.150352	4.657974	5.128718	4.57753	5.166617	4.433476	5.086822	4.694901	4.64697	4.714225	5.074772	4.803133	4.552742	4.683016	4.545489	4.574719	4.766353	4.804289	4.711414	4.715617	4.398981	4.349247	4.881909	4.867444
LTB	8.611399	9.044045	8.377164	8.613933	8.114408	8.651939	8.497706	8.543645	8.70972	8.367932	8.592117	8.045368	8.749346	8.733046	8.352847	8.751496	8.828413	8.731157	8.59867	8.557593	8.26348	8.572912	8.406983	9.099011	8.862015	9.199777	8.756698	8.593945	8.586845	8.895389	8.555862	8.236892	8.837424	8.812434	8.96918	8.477	8.768673	8.513114	8.620495	9.063887	8.808543	8.712525	8.969347	9.072026	8.486054	9.237243	8.76551	8.830369	8.847328
LTBP2	5.498959	5.150805	4.867626	5.085047	5.511152	5.727591	5.072587	5.534647	5.010865	5.391037	4.949776	4.952111	5.757511	4.927362	4.681819	5.567895	4.188875	5.202691	4.628919	4.74615	5.591681	5.68373	5.129806	5.29419	5.349706	5.941211	5.2122	4.750185	4.869889	6.029865	5.487695	5.172144	5.437939	5.119451	5.629134	5.334724	5.048474	5.570191	5.396242	4.81226	5.340975	4.807149	5.245108	5.065492	5.068166	4.922691	4.848527	5.304356	5.598794
LTBP3	5.044781	5.130804	4.398014	4.75724	5.006804	4.724363	4.311486	4.672081	4.686687	4.92179	4.359278	4.638446	4.742499	5.055223	4.366209	5.228959	4.609383	4.955729	5.366533	4.684832	4.488361	4.717982	4.949418	5.315745	5.037169	5.132457	5.082497	4.778671	4.867507	5.188355	5.17469	4.74262	5.16075	5.104203	5.168952	5.22165	5.041315	5.214592	5.195731	5.201795	5.148272	5.188739	5.132031	5.454685	4.932949	5.013655	4.797024	5.576408	5.069944
LTBP4	5.690177	5.17414	4.887391	4.997282	5.503496	5.074118	5.223313	5.408199	5.209129	5.353671	4.910686	5.248059	5.367021	5.231823	5.183592	5.583559	4.821986	5.314021	5.151003	5.20566	4.992549	5.282372	5.039845	5.534693	5.165787	5.625137	5.045163	5.633037	5.101632	5.537406	5.452469	5.373482	5.371421	5.298906	5.493596	5.563511	5.786379	5.31497	5.264519	5.017453	5.27798	5.441827	5.287656	5.458513	5.245982	5.08851	5.131696	5.646051	5.523191
MDK	5.965875	5.247707	4.856084	4.992861	5.531216	4.876508	4.972227	5.403393	5.140926	5.140654	4.99353	4.918115	5.342678	4.992987	4.96957	5.709921	4.415558	5.090011	5.406545	5.77	5.248416	5.414519	5.049409	5.739412	5.125928	5.558	5.033869	5.750248	5.192436	5.240323	5.368739	5.216784	5.021234	4.939767	5.231733	5.092237	5.148677	5.068737	5.045893	4.950979	4.879986	4.810261	5.042582	5.150503	4.972105	4.857845	4.819378	4.884847	5.072707
MIA	6.726263	6.575395	5.85574	6.447862	6.042728	5.772272	6.107844	6.547666	6.690818	6.55268	6.092719	6.557595	6.991095	6.382063	6.416543	6.404079	5.931096	6.954328	6.402647	6.796501	6.660518	6.243619	6.201878	7.332383	6.651536	6.480503	6.229513	6.723344	6.353025	6.820483	6.677003	5.717927	6.07752	5.886862	5.972077	6.068827	6.373212	6.153278	6.106269	5.800426	6.157423	5.9639	6.164093	6.553824	6.246003	5.887966	5.852426	5.979884	6.313496
MLN	4.593983	3.995349	3.828101	3.540254	4.481632	4.273837	3.793916	3.355841	4.224796	4.242273	4.103544	4.017101	3.881447	3.598695	3.833176	4.247673	4.149038	4.118519	4.244086	4.414981	4.170531	3.571487	4.201823	5.16039	4.237662	4.494085	3.70179	4.944702	4.173224	4.587975	4.682802	4.427577	4.202333	4.231132	4.087538	4.139119	4.469936	3.963322	3.566222	3.706582	3.677017	4.081303	4.166928	3.932615	3.825552	3.462877	4.031113	3.666933	4.222624
MSTN	2.329093	1.780052	1.688818	1.761723	1.750008	2.501562	2.288691	1.892674	1.869132	1.971154	2.219922	1.691908	2.584274	1.969303	1.747513	1.968325	1.846556	2.643245	2.292273	1.725332	2.240191	1.70568	1.630237	2.212014	1.779771	1.816982	2.154759	1.5708	1.602655	2.010142	1.799601	2.118465	1.615365	1.595288	1.507199	1.613241	1.600343	1.719975	1.653596	1.654076	1.58372	1.575022	1.502225	1.634968	1.609689	1.60956	1.562869	1.517378	1.540497
NAMPT	9.628883	10.334974	10.418828	10.458903	10.55361	11.08133	11.17594	9.894299	10.419445	9.775124	11.136152	11.058934	9.885759	9.732963	10.682059	10.291929	10.784802	10.838566	9.782659	10.1427	10.772082	10.303809	10.148411	9.744224	10.683813	9.931555	9.821676	10.504942	10.75832	10.988927	9.220897	9.87514	10.69769	10.76318	10.770679	11.025684	10.491828	10.810878	10.626996	10.509787	10.753601	11.015462	10.869359	10.348803	10.22584	10.386997	10.729036	10.041666	10.581768
NDP	2.892488	3.930109	2.520038	2.60302	3.359739	2.770423	2.454042	2.876788	3.158612	3.164152	2.56044	2.469384	3.543452	3.002674	3.02857	3.688269	2.705364	3.033088	2.37969	2.532567	2.500893	3.055443	2.366616	2.835148	2.406239	2.729053	2.877187	3.405456	2.610715	2.988545	3.890313	2.903064	2.584453	2.533867	2.754778	2.659346	2.581441	2.369762	2.969864	2.656519	2.64231	2.158818	2.480496	2.622354	2.530833	1.979009	2.477432	2.503538	2.79153
NENF	6.35465	5.485322	5.646193	6.142721	5.668389	5.406245	5.28026	5.42506	5.610817	5.783153	5.536955	5.114762	5.829477	5.646656	5.434428	6.032442	5.525168	5.707385	5.557871	5.44091	5.467517	5.772218	5.64185	5.875268	6.050497	5.814592	6.057202	6.062132	5.650835	5.969224	5.989619	5.982205	6.223199	6.817992	6.275483	6.718257	6.465827	6.189261	6.349224	6.78729	6.324674	6.387932	6.601127	6.512606	6.20308	7.133313	6.424022	6.548844	6.572144
NGF	5.736951	5.027994	4.822477	4.638378	5.379411	4.781243	4.99383	4.725407	4.673213	4.992237	5.015309	4.540442	4.851544	4.612433	4.448581	5.746687	4.838192	5.213323	4.865684	4.534255	4.503539	4.798877	4.526033	5.117279	4.639959	5.298764	4.832162	4.999201	4.632514	5.511362	5.272726	4.964837	4.755835	4.576079	4.71297	4.833933	4.803495	4.772647	4.676022	4.643526	4.475537	4.644786	4.682005	4.71435	4.436995	4.302955	4.38127	4.9448	4.724245
NMB	4.907721	4.669944	4.337339	4.021859	4.434191	3.718514	4.525992	4.399952	4.500917	4.702569	3.983683	4.091192	4.119112	4.573958	4.605131	5.053147	4.005857	4.206917	4.559361	4.696142	4.248319	4.544707	4.565332	4.729878	4.753233	5.071612	4.521507	4.535467	4.460871	4.672212	4.794279	4.479477	4.817559	4.896889	4.600866	4.724736	4.69532	4.458646	4.788731	4.89387	4.551795	5.006838	4.726686	5.125075	4.653934	4.833815	4.709299	5.169428	5.062907
NODAL	4.270461	3.823489	3.543195	3.322638	3.860199	3.703437	3.962518	3.891755	3.997852	3.980208	3.468476	3.551569	3.907189	3.653532	3.638971	3.900569	3.590288	4.012138	3.59042	4.127001	3.789905	4.058525	3.643356	4.244925	4.121952	3.97733	3.919248	4.207384	3.506411	4.619461	4.127734	3.829455	3.656985	3.456998	3.774505	3.718031	3.968013	3.656982	3.356462	3.458619	3.54158	3.522396	3.598307	3.773874	3.561969	3.079048	3.598951	3.396082	3.557804
NPFF	5.838006	5.573752	4.985272	4.427811	5.065409	5.005595	4.668557	5.10923	5.189823	5.730063	5.308395	5.181965	5.715763	5.620557	5.165044	5.01847	4.579475	5.56335	5.368977	4.937804	5.019808	5.023766	5.14401	5.547203	5.618595	5.484992	4.925184	5.232286	5.229955	5.916543	5.373865	6.169841	6.519343	6.371809	6.493067	6.387683	6.522987	6.059642	6.410246	6.631783	6.337585	6.558242	6.769308	6.973033	6.519645	6.848461	6.723286	7.224492	6.551275
NPPA	6.093192	5.815154	5.447759	5.539272	5.879118	5.583048	5.447759	5.782336	5.662066	5.635662	5.354125	6.044097	5.469959	5.929811	5.941952	6.240691	5.358805	5.866983	5.966955	5.894285	6.207542	5.817776	5.513344	5.999569	5.517223	5.888747	5.797625	5.820391	5.707819	6.585678	6.277031	6.057106	5.557021	5.326742	5.82359	5.552983	5.682443	5.522831	5.439156	5.494958	5.649662	5.30527	5.396958	5.847012	5.550849	5.21125	5.326535	5.640448	5.573293
NPPB	5.169346	4.274119	4.179963	4.657897	4.671513	3.970281	4.391598	4.600157	4.60367	4.846976	4.613539	4.774443	4.700717	4.225545	4.627078	4.85053	4.434877	4.718094	4.669751	4.592166	4.777915	4.342867	4.704087	4.264977	4.931597	4.794051	4.642932	5.415775	5.017201	5.226062	5.16014	4.538509	4.337154	4.68304	4.432748	4.603852	4.85221	4.634184	4.195722	4.031415	4.283825	4.56109	4.334963	4.727067	4.554014	4.156374	4.168721	4.775306	4.576918
NPPC	3.804314	3.373706	3.568717	3.942983	4.433531	4.201584	4.068521	4.488215	3.706356	4.05589	3.222106	4.044454	3.782133	3.715056	3.816473	5.168484	3.510284	3.643014	3.833666	4.633129	4.24352	3.884816	3.870404	4.355637	4.095151	3.30009	3.76325	4.602932	4.054921	4.035725	4.427985	3.792203	3.491319	3.841055	4.083105	4.133856	3.628649	3.863247	3.618058	3.393627	3.595185	3.787475	3.749835	3.940979	3.578031	3.331874	3.669222	3.929159	3.702015
NPY	4.470963	4.224875	4.129016	4.560603	4.241478	4.166266	4.243147	4.70797	4.196269	4.565937	3.91888	4.289684	4.004574	3.960886	4.295065	4.699561	3.876755	4.214437	4.713245	4.961709	4.640455	4.066017	4.306089	4.577812	4.57491	4.431711	4.447739	4.97955	4.216175	4.445539	4.566687	4.291005	4.254984	4.023092	4.124659	4.286402	4.150434	4.054248	4.130271	3.905829	4.299375	4.424242	4.075786	4.304956	4.252876	3.70981	3.902521	4.284098	4.324841
NRG1	5.055173	4.593411	4.246944	4.535022	5.299554	5.488887	4.552744	5.156191	4.221949	5.399465	5.172509	5.162514	4.660329	4.826178	4.426095	5.161931	4.549437	5.647317	4.898486	4.694912	4.932566	5.130273	4.425521	5.324634	4.78626	5.144274	5.193026	4.697762	4.594507	5.181346	4.472564	4.897189	4.152865	3.974753	5.193383	4.53137	4.908575	4.413666	4.504126	4.304068	4.867494	4.478027	4.76428	4.906464	5.071581	4.752639	4.301185	4.338551	4.886084
NRG2	3.111501	2.860911	2.600852	2.875071	2.61117	2.491624	2.657167	2.864041	2.785293	3.052949	2.754386	2.720663	2.913451	2.56694	2.887088	3.036452	2.623197	2.939571	2.881921	2.653035	2.59135	2.774246	2.564795	3.252835	2.572481	2.831652	2.599457	3.0474	2.644302	3.561409	3.272108	2.826994	2.824624	2.741961	2.661077	2.933194	3.287449	2.791597	2.719721	2.84628	2.704566	2.974008	2.807471	2.68313	2.66146	2.474044	2.503552	2.714406	2.783612
NRG3	3.213736	3.907094	3.361483	3.495542	3.439577	3.506443	4.304902	3.75713	3.262906	3.845452	4.335189	3.482745	3.966147	3.484715	3.774762	3.666695	3.919396	3.781108	3.663499	4.014418	3.733712	3.818724	3.486648	4.527168	3.208728	4.497767	3.524621	3.766365	3.869026	4.219811	4.0599	3.838054	3.411658	3.171324	3.50777	3.528556	3.614039	3.402909	3.45575	3.391047	3.277309	3.361501	3.468783	3.482782	3.411843	3.152867	3.329032	3.273191	3.606163
NRG4	4.64408	3.602391	3.993823	2.950976	2.938037	3.534358	2.566638	3.851835	2.891738	3.260756	4.218692	3.582814	2.732869	3.581623	2.829305	3.425629	2.764987	3.051448	3.578459	3.152295	4.124327	2.863911	2.717634	3.05674	2.904941	2.611963	2.887699	2.96562	3.724173	3.469394	3.384968	2.823116	3.148337	3.337768	2.986878	3.130934	3.264436	3.62245	3.527014	3.767337	3.366071	3.170481	2.924809	3.105582	3.294115	4.186318	3.35084	3.841278	2.800958
NRTN	2.500676	2.402283	2.456797	2.447721	2.449617	2.39515	2.13944	2.614123	2.696835	2.611053	1.866029	2.15128	2.642975	2.028466	1.989008	3.134247	2.226636	2.020016	1.800153	3.43767	2.094095	3.466323	2.110094	2.426405	2.006759	2.840024	2.178692	2.615358	2.0954	2.714829	2.480176	2.492272	2.113363	2.634256	2.570711	2.360561	2.645003	2.40465	2.531894	2.318222	2.332838	2.598846	2.875806	2.402283	2.407943	2.003649	2.629658	2.255613	2.264036
NTF3	4.079002	3.479198	3.689401	3.65759	3.598569	4.008237	3.680441	4.283092	3.733973	3.914046	3.387265	3.847023	4.056897	4.093945	4.060023	3.738492	3.33227	4.091872	3.66096	4.382687	4.136846	3.782892	3.744549	4.026301	4.041395	3.872445	3.801844	4.339146	3.785937	4.087652	4.033021	3.767817	3.558784	3.652201	3.541792	3.65593	3.926746	3.576714	3.416744	3.253218	3.241173	3.566797	3.665495	3.619386	3.572777	2.958518	3.143159	3.810245	3.690813
NTS	2.736573	2.391989	2.184885	2.045855	1.861378	2.331007	1.995464	1.858551	1.837433	2.237716	2.271542	1.922631	2.385165	2.554303	2.023658	2.275981	1.870349	2.437545	2.002772	1.949125	2.535079	2.018053	1.832916	1.712223	2.431902	1.944377	1.914188	1.860617	2.033148	1.786268	2.322617	2.312519	2.192811	1.87396	2.047191	2.235657	2.027675	1.914594	2.023389	2.036029	1.837926	1.816731	2.182862	1.715732	1.810425	2.012543	1.74524	1.862856	1.822567
NUDT6	4.118328	4.380297	5.439631	4.874574	5.267788	4.470942	4.167511	4.822507	4.359645	4.601615	4.245422	4.879086	4.91199	4.566343	4.572323	4.818641	4.694731	4.298852	4.977037	4.800318	4.983911	4.764269	3.971174	4.265459	4.318907	4.125321	4.317111	4.971763	4.446515	4.204751	4.552114	4.336074	4.350314	4.669559	4.966768	5.357176	5.181698	4.724983	5.0327	5.012139	5.200585	4.609549	5.076234	4.843945	5.319833	5.673998	5.438938	5.332054	4.445011
OGN	2.320232	2.702688	2.191068	2.209871	2.409841	2.476068	2.185418	2.253075	2.432855	2.100353	2.440227	2.470907	2.616276	2.745822	2.322403	2.475313	2.54169	2.551469	2.685988	2.348816	2.371068	2.408178	1.919774	2.634919	1.959459	2.557276	2.267962	2.332435	2.090249	2.368698	2.083046	2.357242	1.993822	2.259051	2.145469	1.911397	2.044224	2.001294	2.287347	2.025207	2.128658	2.211537	1.890921	1.909591	1.934521	1.847621	1.912367	1.771748	2.075122
OSGIN1	6.158369	5.63143	5.264525	5.297622	5.705106	5.666223	5.41008	6.029116	5.727599	6.048798	5.589739	5.464201	6.004803	5.926665	5.614151	5.980103	5.408766	6.245147	5.357383	6.160861	5.385487	5.733668	5.731314	6.710499	5.932178	6.282828	5.38411	5.69931	5.713129	5.955017	6.189457	5.894839	5.886868	5.360444	5.950089	5.926566	5.969755	5.592401	5.642442	5.442366	5.347212	5.732445	5.782622	5.769055	5.462369	5.233558	5.379205	5.717747	5.788256
OSM	5.946903	5.68377	5.078567	4.751255	4.932339	5.708889	5.853732	5.56422	5.668028	5.379534	5.654148	5.353401	5.180091	5.305893	5.261686	5.462423	4.480055	5.647018	5.00285	4.896128	5.033779	5.259638	6.013155	5.915571	5.505169	5.147388	4.849113	5.758097	5.252828	6.262847	5.171107	5.130743	4.749018	5.151691	5.446647	5.956281	5.171589	5.31626	5.013314	5.224692	5.101357	5.558392	5.041669	5.068934	4.932792	4.922288	5.008977	5.136822	5.33762
OXT	5.716931	5.167893	5.189372	4.848595	5.488294	5.53176	5.217671	5.600515	5.268545	5.242654	5.202255	5.174797	5.111102	5.174358	5.093286	5.364793	4.594104	5.188769	5.225641	5.537365	4.755833	5.369752	5.276646	5.475893	5.386869	5.659501	5.373169	5.895368	5.569614	5.788044	5.727848	5.025796	5.164344	4.951417	5.309675	5.528874	5.557383	5.084737	5.113767	4.91105	5.33161	5.162766	4.981026	5.453607	5.200996	4.921209	5.2684	4.960438	5.667573
ENDOU	4.196495	4.064661	4.042666	4.488689	4.576511	4.213786	4.081518	3.491858	4.19794	4.431876	4.006637	4.169601	4.506265	4.344086	3.974554	4.156036	4.25264	4.265644	4.532899	3.826809	4.602103	4.572266	4.028887	4.237601	4.051194	4.163932	4.044493	3.493688	4.139416	5.065444	4.727374	4.451583	3.942796	4.101598	4.252758	4.353093	4.283119	3.79736	4.112015	3.954711	3.950728	4.16993	4.051469	4.109479	3.943282	4.141138	4.209895	3.971505	3.77618
PDGFA	6.287796	5.168201	5.649153	6.180029	6.207488	6.194534	5.512856	5.869685	6.429141	6.299544	5.308805	5.638904	5.723011	6.387065	5.97046	6.750171	5.67117	6.188647	5.544767	6.403506	5.913228	6.276607	5.89554	6.442625	5.383813	6.581314	6.077904	5.941307	5.641665	5.885061	6.347038	6.447977	5.207831	5.440624	6.09063	6.087981	5.567177	5.353562	5.493241	5.019186	4.883399	5.680535	5.398084	5.398754	5.302374	4.749944	5.497315	5.576143	5.625602
PDGFB	5.250992	4.753517	4.545066	4.871786	4.855951	4.919093	4.986012	5.010709	4.862762	4.850414	5.032743	4.864266	4.953839	4.940163	5.055361	4.739562	4.638253	4.976229	5.045034	5.153881	5.044029	4.912481	4.545187	5.519089	4.635202	4.89942	4.743254	5.024481	4.796352	5.437369	5.486875	4.982999	4.871714	4.921437	4.907383	4.922566	4.92738	4.813916	4.54134	4.606715	4.939113	4.939287	4.97881	4.96288	4.829654	4.792807	4.76241	5.017446	5.00195
PDGFC	3.252569	4.047585	5.018485	4.208143	4.49102	5.441467	4.751727	3.763709	4.120003	3.920776	4.584943	4.464453	3.138286	3.878052	4.695933	4.013724	5.244902	4.00288	4.23862	4.052276	5.544071	4.488333	4.882052	3.993219	3.739353	3.998866	4.15943	4.442693	3.46181	3.623269	3.437478	4.369173	4.572081	4.352488	4.148348	3.723246	4.67163	3.987408	4.597947	3.85637	4.781428	3.994856	3.902875	3.931027	3.821132	4.498339	4.958062	3.861674	4.191807
PDGFD	3.465717	3.568619	4.692946	4.594834	4.901664	4.320646	5.082537	4.574127	4.064025	3.708728	4.290267	4.761146	4.987411	3.885392	4.808096	4.078668	3.675096	4.126932	4.63032	3.734849	4.818766	4.323226	4.752645	3.474593	4.433614	4.454019	3.403458	4.742179	3.677333	4.882202	4.457372	4.806208	4.352629	4.626055	4.457238	4.763955	4.006236	4.621577	3.932631	4.511621	4.177049	3.882276	3.609988	4.154027	5.010615	4.737695	4.486591	4.914005	4.23226
PDGFRL	3.968849	4.105639	4.126181	4.175583	4.335981	4.390704	4.457198	4.258406	3.927266	4.034625	4.245252	4.665837	4.048525	4.533491	3.875175	4.699561	4.125164	4.287807	4.271752	4.537271	4.096197	3.895546	3.976268	4.361005	3.991275	4.441716	4.214869	4.158918	4.252743	4.44804	4.652332	4.524016	3.795367	3.750008	4.042936	4.058416	4.807442	4.124331	3.713017	3.933219	3.808096	3.818373	3.93191	3.944118	3.87143	3.377373	4.058486	3.595268	4.101708
[truncated: 991 more rows]
[truncated: 143 more columns]
