# Supplementary material for: A novel 4 immune-related genes as diagnostic markers and correlated with immune infiltrates in major depressive disorder
Source: BMC Immunol. 2022 Feb 13;23:6. doi: 10.1186/s12865-022-00479-3 (PMC8842937; doi:10.1186/s12865-022-00479-3)
Supplement: Supplementary file 2 — Additional file 2: Table S2. Differentially expressed IRGs between MDD and healthy controls in GSE98793 dataset. [file 12865_2022_479_MOESM2_ESM.xls]

Supplementary table 2. Differentially expressed IRGs between MDD and healthy controls in GSE98793 dataset
gene	conMean	treatMean	logFC	pValue
CD1C	8.333566953	8.107892094	-0.039607245	0.007912218
CD1E	3.308889578	3.228623711	-0.03542784	0.033548252
CD8A	11.09309338	10.8892142	-0.026761878	0.013833179
FCER1G	12.00714706	12.0735848	0.007960691	0.03518914
HLA-DPB1	9.027778109	8.758845656	-0.043630212	0.001646426
HSPA1L	5.622555813	5.720928797	0.025023312	0.001122981
HSP90AA1	10.95269886	10.83885841	-0.015073595	0.003101839
HSP90AB1	10.03258105	9.878946297	-0.022263736	0.018157654
THBS1	4.513511359	4.657308297	0.045246148	0.025194086
KLRC4	3.250155859	3.057426484	-0.088191094	0.015628098
ERAP2	6.390902547	6.092491414	-0.068987375	0.00157051
CAMP	7.745338953	8.03239125	0.052501167	0.019696338
CXCL16	10.63650813	10.76596068	0.017452457	0.026665899
SLPI	7.774133391	8.093866688	0.058147225	0.034010261
CXCL10	3.560264781	3.387631297	-0.071707677	0.033091622
XCL1	5.554514266	5.397990594	-0.041238293	0.008075317
ELANE	3.621612203	3.920133477	0.114270705	0.014047109
DEFA5	3.182061188	3.306580797	0.055378577	0.012318312
DEFA4	6.881936984	7.54840275	0.133356719	0.006356552
LCN2	7.5957875	8.316342188	0.130749576	0.003272271
S100A12	10.54468338	10.85919433	0.042401294	0.003638977
PGLYRP1	7.192887953	7.483911609	0.057221389	0.021192739
ZC3HAV1	9.315961313	9.388963195	0.011261204	0.025374131
S100B	3.814336516	3.579718875	-0.091585836	0.034243298
S100A2	4.426942953	4.544093414	0.03768171	0.04445753
DEFB124	3.494138828	3.592379922	0.040003004	0.025194086
AZU1	5.088288234	5.279770453	0.053294811	0.018843451
UMODL1	2.019293047	2.109391773	0.062976774	0.047610921
MMP9	9.229556844	9.56492343	0.051492041	0.023793118
TLR2	9.903981844	10.08988308	0.026828882	0.018983358
PLAU	3.763647344	3.861187594	0.036913196	0.021503627
PLTP	4.355391609	4.564030461	0.067505978	0.00630365
LTF	7.582295281	8.276932461	0.126461544	0.002364916
IFNB1	2.799664078	2.895768852	0.048692713	0.027915734
OASL	7.929313813	8.092953219	0.029470233	0.044750066
CRABP2	5.506453453	5.590730016	0.021913257	0.043589585
TNF	6.532055688	6.658210109	0.027597307	0.009722595
MAPK1	8.320779266	8.393735039	0.012594276	0.031973261
SOCS3	6.359853672	6.430075016	0.015841996	0.03765179
SOCS1	5.541465703	5.651647117	0.028403772	0.003869771
CHIT1	4.898033359	5.099811297	0.058241266	0.003033233
VEGFA	5.742188891	5.810865008	0.017152151	0.016851256
MAPK14	8.720228203	8.863296719	0.023477522	0.008617533
EIF2AK2	7.618177969	7.702389375	0.015860066	0.02723667
CACYBP	7.951116516	7.861095648	-0.016427058	0.021977402
BPHL	5.466420141	5.351762813	-0.03058217	0.044021662
TK2	7.415749516	7.515226586	0.019224088	0.004564778
MX2	10.46600603	10.56225848	0.013207357	0.034713468
F2RL1	4.634926469	4.80519118	0.05204738	0.021503627
MPO	4.845626391	5.094326219	0.072208173	0.011481709
SLC11A1	7.668783047	7.787553953	0.022172598	0.031317919
MARCO	5.704682609	5.921011313	0.053696988	0.008548018
JAK1	9.730619094	9.6409855	-0.013350971	0.035670365
RNASE3	5.484474781	5.870458992	0.098119839	0.046843616
LTB4R	6.973078422	7.180412414	0.042271002	0.001213392
IL7R	10.73797516	10.5403429	-0.026800171	0.000347122
PTX3	4.278290156	4.696739992	0.134625399	0.000338089
DDX17	9.261935219	9.119902172	-0.022295318	0.014594758
HTR1A	3.597707359	3.665704797	0.027012767	0.029523215
PROC	4.353366703	4.47746068	0.040549213	0.02413687
MAP2K1	9.446844578	9.549755758	0.015631313	0.045637435
RNASE7	2.603432	2.665604289	0.034047902	0.038937139
HGF	3.777373813	3.874735234	0.036714171	0.026477952
RSAD2	7.569791016	7.871392242	0.056365362	0.03004175
VIM	8.838401141	8.967682109	0.020949727	0.035429055
UNC93B1	5.68461775	5.772318117	0.022087469	0.030887456
CXCR6	6.29349075	6.100848266	-0.044850595	0.008687581
PTK2B	8.017235547	8.105850984	0.015858792	0.028609614
LTBP1	6.571664969	6.792072398	0.047592905	0.036157191
IL10	2.300729703	2.398278406	0.059907644	0.034831637
VDR	6.357184203	6.474784461	0.026444276	0.011391935
PPP3CC	7.071488125	6.959744695	-0.022979463	0.039992079
CHP1	8.512967078	8.564006773	0.008623886	0.037399099
NFATC2	7.510379938	7.441573828	-0.013278122	0.011847114
NFATC3	8.174031688	8.088375047	-0.015197942	0.008075317
IKBKG	7.304045219	7.389425719	0.01676655	0.02983339
PIK3R1	8.270443797	8.156522367	-0.020010575	0.032416656
PIK3R2	6.613509781	6.72674582	0.024492634	0.040259571
SEMA4A	7.455191766	7.621503297	0.031830126	0.015746796
SEMA6B	5.454748656	5.582031227	0.033277473	0.030674136
C5AR1	11.94235355	12.00706268	0.007796079	0.018843501
CCR9	4.493505031	4.357701086	-0.044273978	0.029626274
CCRL2	6.960042063	7.043968211	0.017292373	0.023285454
GPR17	2.980310391	3.077297531	0.046201348	0.019988012
PLXNA2	4.307268859	4.384157406	0.025526218	0.014155165
ADM	10.31283891	10.4549943	0.019750744	0.015628098
CHGA	3.860638891	3.996731484	0.049981034	0.012414527
EGF	4.900813938	5.229516242	0.093656121	0.005944297
EPO	4.546131734	4.628490508	0.025902273	0.026665899
FAM3B	4.983272156	4.401376609	-0.179138544	0.028810535
FGF9	3.602872234	3.416285141	-0.076719097	0.004889839
GNRH1	5.784768281	5.673764203	-0.027952976	0.022137333
LTB	8.735769609	8.64789018	-0.014586606	0.029626412
MDK	5.155404531	5.237262648	0.022727321	0.042454363
NRG1	4.769529625	4.941642875	0.05114376	0.008207935
PDGFRL	4.105002859	4.194874508	0.031244425	0.049976892
PRLH	5.023460391	5.165586469	0.040250652	0.008617561
PTN	3.857957438	3.917536766	0.022109587	0.046237213
RETN	5.606888375	5.858512305	0.063334009	6.88E-06
SPP1	3.893717859	3.775551586	-0.04446092	0.048388957
TGFA	4.898104375	5.022671813	0.036231494	0.018361027
TNFSF13	8.753211609	8.943083203	0.03095985	0.002238329
TRH	2.583359531	2.676341344	0.051013691	0.032083401
TSHB	4.410806828	4.566592234	0.050075394	0.02396434
UTS2	3.643861359	3.425515781	-0.089146837	0.018983358
VEGFC	3.809883016	3.973701516	0.060736809	0.001117532
C3AR1	8.673356297	8.884803742	0.034749533	0.011391935
CRLF1	5.223280313	5.308604797	0.023376613	0.045191641
EPOR	5.745953469	5.825092594	0.019734673	0.010362261
FLT1	4.296967641	4.357346813	0.020131033	0.01856649
GPER1	4.612276328	4.701577414	0.027665923	0.028609614
IFNGR2	10.72987772	10.84556009	0.015470925	0.000111615
IGF1R	6.098631922	6.252759063	0.036007281	0.001273265
IL10RA	10.50086216	10.40200993	-0.013645463	0.032640323
IL13RA1	8.462488531	8.616608359	0.026038139	0.024837311
IL17RA	9.089680813	9.204834609	0.018162165	0.012222795
IL1R1	5.874706359	6.055240672	0.043667561	0.007688897
IL1R2	9.212586578	9.402453789	0.029431038	0.011481709
INSR	6.414191109	6.498696688	0.018883076	0.005994477
LTBR	5.250586266	5.315651273	0.017767943	0.045044225
NR1D2	7.855253484	7.709697516	-0.026983573	0.011754809
NR1I3	3.377116141	3.428415047	0.021749979	0.043303469
NR2E1	2.764233047	2.8829665	0.060674821	0.039858815
NR6A1	4.928342406	5.00847843	0.023269887	0.037905931
RORA	6.899270781	6.713505695	-0.039377567	0.000638321
S1PR1	9.049027203	8.941008953	-0.017325064	0.042454538
SORT1	6.202825422	6.351798641	0.034239657	0.004222576
TGFBR3	7.912152156	7.67792625	-0.043353468	0.005994477
THRB	3.585610609	3.677495078	0.036504588	0.041344762
TNFRSF1A	10.7502987	10.82319908	0.009750242	0.0279158
PLCG1	7.807663063	7.707322859	-0.018660968	0.025194086
CD48	8.730868859	8.627599133	-0.017166086	0.00565109
SH2D1A	7.002119766	6.771607813	-0.048293318	0.000154357
CD3D	10.34013153	10.15736972	-0.025727677	0.016475774
CD3G	9.489781547	9.2510705	-0.036754558	0.000536933
TEC	4.033107016	4.137210766	0.036766769	0.018635307
PAK4	4.603769406	4.660586906	0.017696071	0.025737563
RHOA	9.377335656	9.42199382	0.006854312	0.049336552
CD28	5.327403125	5.235466641	-0.025114323	0.030674136
CBLB	6.580686125	6.482601172	-0.021665195	0.042174824
TRAC	11.64503308	11.51853476	-0.015757531	0.005280451
TRAV12-2	5.419156906	5.247399828	-0.046465699	0.002031625
TRDV3	6.875869594	6.688848641	-0.039784284	0.031102048
CLEC4E	9.507702906	9.689928305	0.027389168	0.010611601
DDX60L	7.573667234	7.767508719	0.036459921	0.018983358
CEACAM8	8.131182141	8.899938914	0.130330322	0.000427932
TPP2	7.092091109	7.017789844	-0.015194325	0.015628098
TLR6	7.285646891	7.40348693	0.023147844	0.027429256
SCN5A	4.185548859	4.295088344	0.037270987	0.033205203
ARG1	4.329842547	4.596336242	0.086169778	0.00090547
PRKACA	6.783807844	6.880946953	0.020511817	0.018704547
MID2	5.100041094	4.988344297	-0.031947828	0.026854998
TRIM8	7.816523969	7.856825711	0.007419378	0.042735996
TRIM71	4.898676375	5.152473406	0.072873169	0.000970031
TRIM32	5.329386578	5.226971734	-0.027994128	0.049336552
STAT2	7.294899844	7.364157031	0.01363222	0.011754809
ITGB3	5.416147813	5.592283484	0.046170384	0.028014077
FOXO3	11.41419628	11.51313913	0.012451969	0.033319268
NLRC4	6.162551781	6.289754586	0.029475863	0.004149764
OLFM4	6.248050172	7.273563938	0.219256398	0.000450717
IRAK3	8.021455922	8.317374164	0.05226402	0.000414783
CAMKK2	6.983231578	7.085228016	0.020919466	0.004078094
TRIB2	8.22107275	8.066462656	-0.027390506	0.011847114
TRPM2	4.556025813	4.714357227	0.049285161	0.004007548
HP	7.340787609	7.826223195	0.092381394	0.000228906
PROS1	5.967498875	6.377510734	0.095867033	0.004333967
AIRE	4.803609203	4.931982336	0.038048847	0.007532815
GATA6	3.675475422	3.596233586	-0.031444143	0.034477698
NAIP	8.069627141	8.232227703	0.028780873	0.033778581
HSPD1	6.331527234	6.252166086	-0.018197432	0.002498026
CLEC1B	7.284784969	7.542539617	0.050163981	0.003101839
TPST1	5.692364344	6.036129438	0.084595738	0.001133932
MTOR	5.052321891	4.99660493	-0.015998406	0.040528579
SIAH2	8.144089	8.347510898	0.035592744	0.023118335
SLC15A4	8.680612859	8.748307	0.011206947	0.036898046
SYP	5.546558797	5.697983055	0.038858361	0.003736311
MMP7	2.950722813	3.012286297	0.029790493	0.034950613
MEFV	10.58231066	10.65160113	0.009415634	0.035913075
PIAS4	6.246998688	6.33646868	0.020515822	0.015276715
SMAD6	4.411906422	4.460234438	0.015717351	0.036649671
TOLLIP	6.903289406	7.008234086	0.021766996	0.004931911
SIRPA	9.184937734	9.35244282	0.026073299	0.008479032
ZMYND11	6.509099594	6.409940813	-0.022146953	0.025920961
MFN2	5.802437609	5.891372102	0.021944572	0.02723667
MKNK1	8.612359891	8.709764797	0.016225152	0.033319268
SNX27	8.615146188	8.670661797	0.009266836	0.045637435
C4BPB	4.951907578	5.040399328	0.025553648	0.038677128
LY9	7.849136172	7.689990438	-0.029552084	0.00725908
ELP2	6.950309078	6.831930188	-0.024783903	0.00175839
CASP6	7.225059297	7.156908203	-0.013672953	0.035429055
CASP10	4.985229094	5.042410086	0.016453649	0.039992079
RASGEF1B	4.047943563	3.854645766	-0.07059089	0.015628098
GAB1	4.865225453	4.922140297	0.016779119	0.037399099
BTN3A2	9.493466078	9.240612594	-0.038946417	0.018983358
PTMA	11.90165459	11.84432911	-0.006965671	0.010198944
DHX9	8.098748656	8.01612532	-0.01479395	0.00468431
TCF4	7.619220641	7.463220914	-0.029845043	0.021038769
CARD6	8.580229031	8.7173265	0.022869588	0.033319268
CTSD	8.008956875	8.168255992	0.028413729	0.013727297
CD63	10.97622048	11.1159189	0.018245847	0.037147853
SERPING1	7.018158281	7.361679102	0.068942378	0.011663142
SLAMF6	9.309575156	9.176991016	-0.020694136	0.005796022
SLAMF7	7.47334375	7.260082281	-0.041767984	0.021503627
