# Supplementary material for: A novel 4 immune-related genes as diagnostic markers and correlated with immune infiltrates in major depressive disorder
Source: BMC Immunol. 2022 Feb 13;23:6. doi: 10.1186/s12865-022-00479-3 (PMC8842937; doi:10.1186/s12865-022-00479-3)
Supplement: Supplementary file 3 — Additional file 3: Table S3. The proportion of 22 immune cells in GSE98793 dataset. [file 12865_2022_479_MOESM3_ESM.xls]

Supplementary table 3. The proportion of 22 immune cells in GSE98793 dataset
Mixture	B cells naive	B cells memory	Plasma cells	T cells CD8	T cells CD4 naive	T cells CD4 memory resting	T cells CD4 memory activated	T cells follicular helper	T cells regulatory (Tregs)	T cells gamma delta	NK cells resting	NK cells activated	Monocytes	Macrophages M0	Macrophages M1	Macrophages M2	Dendritic cells resting	Dendritic cells activated	Mast cells resting	Mast cells activated	Eosinophils	Neutrophils	P-value	Correlation	RMSE
GSM2612096	0.039694354	0	0	0.12791216	0.06463668	0.013620536	0.027911076	0	0	0.01550593	0.086803858	0	0.058971714	0	0	0.009763149	0	0.000479857	0.00494645	0	0.013585374	0.536168862	0	0.750274081	0.663535739
GSM2612097	0	0.013254527	0	0.122958877	0.107802688	0.049478319	0.007261847	0	0	0.049558628	0.034729382	0	0.00475942	0	0	0.021153945	0.008015738	0	0.002826737	0	0.00391268	0.574287213	0	0.759303241	0.652832953
GSM2612098	0	0.063533388	0	0.075480374	0.047499615	0.108213238	0.031990197	0	0	0.053784204	0.105138279	0	0.04481797	0	0.000426703	0.022675158	0.010616448	0	0.031675244	0	0.02348446	0.380664723	0	0.714782652	0.711841996
GSM2612099	0	0.017415572	0.000944193	0.117916481	0.063118935	0.066943716	0.033940349	0	0	0.062727233	0.052567481	0	0.035810876	0	0	0.014615604	0.002804929	0.000345165	0.016255898	0	0.017209828	0.49738374	0	0.73799901	0.678053397
GSM2612100	0	0.025930677	0	0.082380403	0.08593982	0.051833551	0.035242901	0	0	0.051168142	0.172330227	0	0.034576504	0	0	0.022393482	0.002820665	8.39E-05	0.010724979	0	0.034995266	0.389579468	0	0.632696102	0.774957887
GSM2612101	0	0.005496782	0.003113126	0.027012697	0.085869923	0.069393191	0.026608134	0	0	0.131963748	0.049261012	0	0.012949954	0	0	0.007322278	0	0	0	0	0.003222622	0.577786533	0	0.753992115	0.659077761
GSM2612102	0.006035528	0	0.000892132	0.129881528	0.033777318	0.047651336	0.055481348	0	0	0.031682131	0.124895426	0	0	0	0	0.004203767	0	4.72E-05	0.017945082	0	0.018597811	0.52890943	0	0.739791239	0.675214785
GSM2612103	0	0.018152948	0	0.138384072	0.11658157	0	0.017177749	0	0.003786567	0.103473743	0.053077448	0	0.102534055	0.028399987	0	0.007178695	0.001246571	0	0.005574956	0	0	0.40443164	0	0.69710483	0.720179614
GSM2612104	0	0.015925758	0	0.162255771	0.07136787	0.003935999	0.020679066	0	0	0.013791927	0.074610168	0	0	0	0.000211623	0.020744072	4.26E-05	0	0	0	0.012681994	0.603753184	0	0.77878485	0.630138013
GSM2612105	0.021917543	0	0	0.201250874	0.072232893	0	0.046280152	0	0.004287477	0.010974386	0.051698738	0	0.083054775	0	0	0.0073912	0	0	0.018318715	0	0.012356355	0.470236893	0	0.765439291	0.651784325
GSM2612106	0.000350885	0	0.0038131	0.034938599	0.076991386	0.083907592	0.034024065	0	0	0.05200538	0.083838598	0	0.016147391	0	0	0.00666786	0	0	0.004595382	0	0	0.602719763	0	0.794106944	0.610507308
GSM2612107	0	0.022697941	0	0.073350462	0.043297204	0.075050455	0.025902489	0	0	0.065498042	0.066136076	0	0	0	0	0.009035172	0	0	0.017125908	0	0	0.60190625	0	0.763186043	0.648710085
GSM2612108	0	0.007433767	0	0.214165614	0.075920423	0	0.037621141	0	0	0.068559707	0.070499434	0	0.083614292	0	0	0.006516044	0	0.002218035	0	0	0	0.433451543	0	0.763732795	0.655239123
GSM2612109	0	0.02881913	0	0.273334346	0.018492399	0.026661429	0.003280914	0	0	0	0.091989354	0	0.03595403	0	0	0.019566583	0.000375781	0	0.016285152	0	0.001713506	0.483527377	0	0.736249946	0.680464544
GSM2612110	0.014652906	0	0	0.221387843	0.012243305	0.051158284	0.05851138	0	0	0	0.126491257	0	0.035977479	0	0	0.004591633	0	0.001404611	0.019723509	0	0.009706469	0.444151325	0	0.731753568	0.687639398
GSM2612111	0	0.012398839	0	0.120167365	0.071311626	0.019387071	0.003932848	0	0	0.062668109	0.075278555	0	0.023407928	0	0	0.019766831	0	0	0	0	0.028222496	0.563458331	0	0.752049144	0.66142617
GSM2612112	0.001236677	0.029739603	0	0.026738239	0.150092933	0.141080945	0.026039818	0	0	0.045785298	0.024754364	0	0.012645925	0	0	0.01533063	0	0.004129682	0.014846804	0	0.030415833	0.477163247	0	0.729519702	0.687663821
GSM2612113	0	0.005442158	0.005034827	0.139775134	0.047801422	0	0.009647874	0	0	0	0.080039054	0	0.073006892	0.037341273	0	0.004021835	0	0	0	0	0	0.597889531	0	0.797652402	0.605724972
GSM2612114	0	0.02721314	0.009036509	0.105540088	0.16828806	0.177067471	0	0	0	0.061450559	0.031984519	0	0.045902171	0	0	0	0.002381399	0	0	0	0.000321038	0.370815046	0	0.715095862	0.70621336
GSM2612115	0	0.017045921	0	0.221261528	0.024716582	0	0.038469889	0	0	0.013521022	0.067783479	0	0.039974827	0	0	0.027772325	0.003863406	0.004276796	0.004264339	0	0.026871253	0.510178635	0	0.729192067	0.686525762
GSM2612116	0	0.02553186	0	0.025966893	0.031465733	0.08363925	0.047124911	0	0	0.11613536	0.101822189	0	0.037421595	0	0	0.010409818	0	0	0	0	0	0.520482391	0	0.754472997	0.659306403
GSM2612117	0	0.029071427	0	0.150115305	0.05493257	0.129236455	0.001648978	0	0	0.034560103	0.071942414	0	0	0	0	0.019392724	0.008666945	0	0.020885264	0	0.011737721	0.467810095	0	0.677177643	0.736922007
GSM2612118	0	0.037292261	0	0.097605264	0.146714604	0.05451932	0.001405301	0	0	0.007505753	0.106976203	0	0	0	0.001808664	0.004823285	0.008101908	0	0	0	0	0.533247439	0	0.765753056	0.647056306
GSM2612119	0.009794096	0	0.003270369	0.304942645	0.047244987	0	0.022745406	0	0	0	0.092379571	0	0.073275761	0	0	0.006196181	0	0	0.006324693	0	0.000419912	0.433406379	0	0.750177011	0.668919755
GSM2612120	0.003465538	0	0	0.246051951	0.054967989	0	0.02583328	0	0	0	0.091843641	0	0.01457834	0	0	0.021977326	0	0.001192434	0.012348902	0	0	0.527740598	0	0.781334454	0.629811225
GSM2612121	0.005534193	0	0.002574216	0.262001393	0.02343722	0	0.009001326	0	0	0.002147692	0.089164747	0	0.068999806	0	0	0.003453924	0	0	0	0	0	0.533685483	0	0.779303468	0.630570985
GSM2612122	0.009159683	0.020733127	0	0.212415471	0.147464144	0	0	0	0.013503391	0	0.033448142	0	0.086088995	0	0	0.002206586	0.00454029	0	0	0	0.025370312	0.445069858	0	0.703996458	0.712084542
GSM2612123	0.016325084	0.005173964	0.000214522	0.194631577	0.051585122	0.032880887	0.009789073	0	0	0.088299821	0.083758906	0	0.041368719	0	0	0.008506978	0	0	0	0	0	0.467465346	0	0.751941445	0.664575744
GSM2612124	0.000236154	0.034296974	0	0.068185834	0.101724748	0.104445513	0.032726977	0	0	0	0.067479249	0	0	0	0	0.015320336	0.002125761	0.000728324	0.012758295	0	0	0.559971835	0	0.734370675	0.680159683
GSM2612125	0	0	0	0.176625538	0.034288269	0	0.019643472	0	0	0.057486804	0.063216098	0	0	0	0	0.018142248	0	0	0	0	0.005603871	0.6249937	0	0.794342902	0.611124704
GSM2612126	0.015138864	0.012100541	0	0.282234367	0.181445641	0	0.023734546	0	0	0	0.071755137	0	0.055560535	0	0	0	0	0	0.015033101	0	0	0.342997267	0	0.715177555	0.708346433
GSM2612127	0	0.005973952	0	0.338855153	0.044131802	0	0.022690442	0	0	0	0.148387571	0	0.073147617	0	0	0.021991935	0	0	0.013935286	0	0.005853944	0.325032299	0	0.730323478	0.695666039
GSM2612192	0.014899208	0	0	0.195106672	0.069075145	0.007253556	0.005850731	0	0	0.050790243	0.074813588	0	0.132351866	0	0	0.003544396	0.000257849	0	0.026742941	0	0	0.419313805	0	0.783327944	0.637104757
GSM2612197	0.024424411	0	0	0.299995904	0.046256845	0	0.048284419	0	0	0.003501283	0.048451425	0	0.048632724	0	0	0	0.00246272	0.002259228	0.04137106	0	0	0.434359982	0	0.792337924	0.63047428
GSM2612199	0.033547674	0	0	0.268073383	0.079407459	0	0.020889746	0	0	0	0.061601015	0.005803913	0.043565605	0.001271346	0	0.004754003	0	0.00234791	0.01656286	0	0	0.462175086	0	0.787746249	0.629729779
GSM2612203	0.006067328	0	0	0.248644379	0.020335467	0	0.014113119	0	0	0	0.124358222	0	0.08992486	0.005929103	0	0	0	0	0.022752464	0	0	0.467875057	0	0.78441828	0.630148048
GSM2612206	0.024531018	0	0.004877844	0.247461202	0.070640321	0	0.018420188	0	0	0	0.061635538	0	0.125884479	0	0	0.004389811	0.00030804	0	0.025735221	0	0	0.416116338	0	0.790233573	0.632594724
GSM2612216	0.009153409	0	0	0.070232509	0.165071084	0.035873113	0.019963708	0	0	0.01264626	0.147195602	0	0.040496165	0	0	0	0	0	0.024204004	0	0	0.475164146	0	0.798717445	0.615970629
GSM2612217	0.022110744	0	0	0.05356357	0.164037275	0.011067385	0.011944747	0	0	0.008757078	0.091495223	0	0.061245156	0	0	0.002601867	0	0	0.023537404	0	0	0.549639552	0	0.786040619	0.622026315
GSM2612218	0.066104652	0	0	0.19621555	0.093314181	0.005783066	0.017805954	0	0	0	0.10685842	0	0.07768281	0	0	0	0	0.000562834	0.024990387	0	0	0.410682145	0	0.765696093	0.659852906
GSM2612227	0.03867608	0	0	0.166700913	0.119330631	0.036360161	0.02797093	0	0	0.018276637	0.017278247	0	0.086351642	0	0	0	0	0	0.02957282	0	0	0.459481939	0	0.793525361	0.623832321
GSM2612230	0.016985818	0	0.003233263	0.297448724	0.028096011	0	0.041057871	0	0	0	0.104184309	0	0.034293207	0	0	0.00187099	0	0	0.031264841	0	0	0.441564965	0	0.79152983	0.628695626
GSM2612233	0.007106888	0	0	0.249382926	0.089641503	0	0.02900119	0	0	0	0.053677495	0	0.088246024	0.003662568	0	0	0	0.000161657	0.006121069	0	0	0.47299868	0	0.80606212	0.605827655
GSM2612234	0	0	0.003033616	0.291613418	0.095939346	0	0.026525312	0	0.002740096	0	0.097925631	0	0.072005559	0	0	0.003701366	0	1.36E-05	0.029048776	0	0	0.377453291	0	0.761145145	0.665110839
GSM2612236	0.041044119	0	0	0.187308869	0.148524581	0	0.005033093	0	0	0.074541476	0.078578705	0.002146626	0.040105423	0	0	0.005907243	0	0.0004776	0.044962036	0	0.006613348	0.364756881	0	0.750433945	0.679097157
GSM2612237	0.072217047	0	0	0.260716685	0.081339041	0	0.055517369	0	0	0.065261508	0.035556829	0	0.058906819	0	0	0	0	0.001364153	0.018401224	0	0	0.350719326	0	0.78009451	0.655398378
GSM2612238	0.035110862	0	0	0.122388638	0.111687792	0.034631467	0.05027348	0	0	0.019640807	0.092149458	0	0.083058719	0	0	0	0	0	0.027967367	0	0	0.423091411	0	0.799690129	0.625500332
GSM2612239	0.017065112	0	0	0.366929158	0.036025599	0	0.038167429	0	0.000572466	0.038073959	0.061488417	0	0.038575127	0	0	0.006005743	0	0	0.016660513	0	0	0.380436478	0	0.790493608	0.63501647
GSM2612241	0.020313044	0	0	0.286673144	0.034901428	0	0.02601388	0	0	0	0.093328732	0	0.068277443	0	0	0	0	0	0.015545602	0	0	0.454946726	0	0.78799917	0.628909788
GSM2612245	0.040693165	0	0	0.266584556	0.118014169	0	0.019384779	0	0.004054746	0	0.092083324	0	0.099013139	0	0	0	0	0	0.007823964	0	0	0.352348158	0	0.759002528	0.670371085
GSM2612248	0.046262872	0	0	0.412467288	0.007489265	0	0.03759398	0	0.005098868	0	0.044814909	0	0.07864207	0	0	0.018575876	0	0	0.016656412	0	0	0.332398459	0	0.734411269	0.694356624
GSM2612250	0.011266978	0	0.005124831	0.15935331	0.052343743	0.024914486	0.034597151	0	0	0.035251173	0.178558134	0	0.055821692	0	0	0	0	0	0.022428942	0	0	0.420339561	0	0.796499148	0.624336548
GSM2612251	0.002646713	0.003279529	0	0.204388062	0.102675158	0	0.02290406	0	0.005809113	0.057032065	0.031612744	0	0.051319322	0	0	0.006944113	0	0	0.031729597	0	0.01325694	0.466402583	0	0.773872764	0.643209216
GSM2612252	0.005728914	0	0	0.302245545	0.009579944	0	0.016235413	0	0	0.036279203	0.094777207	0	0.072905552	0	0	0	0	0	0.013634018	0	0	0.448614204	0	0.810709166	0.602772619
GSM2612259	0.017029572	0	0.001569915	0.295561524	0.063690557	0	0.021183466	0	0	0	0.091522267	0	0.080194527	0	0	0.004768716	0	0	0.028524515	0	0.002668925	0.393286013	0	0.779575326	0.646453925
GSM2612268	0.020037817	0.006203754	0	0.157865583	0.156559871	0	0.040178679	0	0.009134018	0.045995283	0.047023443	0	0.024427204	0	0	0	0.000924211	0.003039333	0.034470251	0	0	0.454140554	0	0.778267077	0.642202801
GSM2612272	0.023363695	0	0	0.215912223	0.117594751	0	0.033811256	0	0	0.006075422	0.065641645	0	0.06650793	0	0	0	0.000182473	0.002045404	0.025816781	0	0	0.44304842	0	0.762951566	0.657449944
GSM2612275	0.041698541	0	0	0.164325077	0.073209719	0	0.020862474	0	0	0	0.131232836	0	0.051106782	0	0	0	0	0.000355907	0.028029777	0	0	0.489178889	0	0.783391175	0.63160579
GSM2612278	0.025972245	0	0.000258213	0.170231546	0.048583278	0	0.021725908	0	0	0.046676669	0.132272079	0	0.053559227	0.001254767	0	0	0	0	0.024663871	0	0	0.474802196	0	0.797670997	0.616276802
GSM2612279	0.044401384	0	0	0.161047489	0.035323255	0	0.021019092	0	0	0	0.105476408	0	0.055566012	0	0	0	0	0	0.013443343	0	0	0.563723017	0	0.802015434	0.602617039
GSM2612280	0.047008914	0	0.000843183	0.145494927	0.104970235	0	0.039498873	0	0	0.05602949	0.069663289	0	0.029444351	0	0	0	0.001272789	0.002404681	0.04460467	0	0	0.458764599	0	0.783783024	0.63722501
GSM2612284	0.049271574	0	0	0.252716345	0.006480539	0	0.049357124	0	0	0.046206082	0.050992173	0	0.04401263	0	0	0.003380099	0	0	0	0	0	0.497583434	0	0.818880584	0.589996406
GSM2612286	0.031926054	0	0.002197421	0.223275859	0.03828442	0	0.044697704	0	0	0.073744656	0.056284747	0	0.055943684	0	0	0	0	0	0.016929035	0	0	0.45671642	0	0.792719856	0.624827411
GSM2612287	0.026877709	0	0	0.263516645	0.01374139	0	0.044977069	0	0	0.016889439	0.085812563	0	0.056996451	0	0	0.004630081	0	0	0.012271862	0	0	0.474286791	0	0.805092907	0.608757271
GSM2612128	0	0.025682496	0	0.163187868	0.106125143	0.07163182	0	0	0	0	0.025149404	0	0.020792821	0	0	0.021274285	0.009322725	0	0.0120243	0	0	0.544809138	0	0.76108995	0.651200803
GSM2612129	0	0.023346295	0.003538893	0.097024486	0.026953079	0.050691656	0.010570378	0	0	0.002735088	0.089147925	0	0.102175697	0.02011249	0	0	0	0	0	0	0	0.573704013	0	0.796620501	0.607288855
GSM2612130	0	0.002609163	0.001249141	0.287801504	0.012285854	0	0.017467173	0	0	0.011319776	0.122834717	0	0.101918439	0	0	0.007077638	0	0	0	0.001940801	0	0.433495795	0	0.771327959	0.646151741
GSM2612131	0	0.033360488	0	0.059142878	0.081513592	0.092055971	0.020680532	0	0	0.040178883	0.117186343	0	0.056142489	0	0	0.011562787	0	0.000438668	0	0	0	0.487737368	0	0.726640689	0.689473412
GSM2612132	0.004742726	0.006626489	0	0.042826744	0.071100505	0.118587738	0.010089611	0	0	0.057604785	0.059411422	0	0.041346117	0	0	0.014021161	0.003455198	0	0.011525309	0	0.01983747	0.538824725	0	0.764518264	0.647442152
GSM2612133	0.015759997	0.009967577	0	0.193881926	0.07077265	0.015248201	0.036442461	0	0	0	0.111533495	0	0.031142068	0	0	0.008037421	0	0	0.015025698	0	0.016005606	0.4761829	0	0.721297118	0.695734917
GSM2612134	0	0.023482657	0.003898403	0.208734086	0.054445003	0	0.013061911	0	0	0.027348877	0.07531925	0	0.04567245	0	0	0.005535282	0	0.001354595	0.005888778	0	0.013944911	0.521313796	0	0.759542741	0.654017972
GSM2612135	0.013128059	0.01500155	0	0.08475317	0.079573717	0.049272067	0.008304277	0	0	0	0.027208526	0.00130576	0.096243016	0	0	0.03960317	0.002283357	0	0.028305947	0	0	0.555017384	0	0.730049431	0.684589939
GSM2612136	0.002657796	0.005540474	0	0.078321973	0.114811493	0.027346473	0.014854528	0	0	0.023141722	0.087098348	0	0.064216359	0.029066233	0	0	0	0	0	0	0	0.552944602	0	0.785405066	0.622117536
GSM2612137	0	0.050650231	0	0.134598082	0.13843569	0	0	0	0.031015257	0	0.045498351	0	0.051122881	0	0	0.005978608	0	0.002228423	0.031023152	0	0.007935113	0.501514213	0	0.700735994	0.714468326
GSM2612138	0	0.025578885	0.004644966	0.207185876	0.07554761	0	0	0	0	0	0.081638536	0	0	0	0.000765502	0.01647179	0.004474903	0	0	0	0.023403837	0.560288097	0	0.751696814	0.66204838
GSM2612139	0	0.018147271	0.016116778	0.213555001	0.051982768	0.001389733	0.04113513	0	0	0.031335219	0.070009834	0	0.045289955	0	0	0.010667286	0	0.000817522	0.013348202	0	0	0.486205303	0	0.733656032	0.683165729
GSM2612140	0	0.030773001	0.005111825	0.155404986	0.05848225	0	0	0	0.005762381	0	0.081376972	0	0.054931327	0	0	0.007541502	0	0	0.021347175	0	0	0.57926858	0	0.77312245	0.636799132
GSM2612141	0	0	0	0.018647253	0.118147541	0.015419584	0	0	0.006367178	0.033719003	0.087063517	0	0.052475553	0.009030562	0	0	0	0	0.023524765	0	0	0.635605045	0	0.787696849	0.619439061
GSM2612142	0	0.036984477	0.003833779	0.013771423	0.072263513	0.101714776	0.014393441	0	0	0.023473842	0.048006138	0	0.016807172	0	0	0.01517096	0	0	0.012601239	0	0	0.64097924	0	0.78517738	0.622174165
GSM2612143	0	0.057699211	0	0.116356674	0.059475277	0.002234526	0.016647999	0	0	0.020286247	0.077199353	0	0.030690544	0	0	0.01117267	0	0.010724939	0	0	0.021298312	0.576214245	0	0.72606965	0.690228699
GSM2612144	0	0.028897616	0	0.142634704	0.07771249	0	0.006275226	0	0.016340028	0.01492148	0.058750512	0	0.011979246	0	7.98E-05	0.00362249	0.001064616	0	0.001180448	0	0.031334393	0.605206985	0	0.774037425	0.636013244
GSM2612145	0	0.017037053	0	0.039137941	0.073847146	0.096489446	0.019751734	0	0	0.07222743	0.054396562	0	0.003998562	0	0	0.000826045	0.003793509	0.001946986	0	0	0	0.616547586	0	0.784187803	0.623243274
GSM2612146	0.007660645	0	0.002609488	0.035611515	0.085023227	0.005913164	0.045578014	0	0	0.062341071	0.071901935	0	0.076066031	0	0	0.009524998	0	0	0.023000196	0	0	0.574769717	0	0.780155443	0.627685944
GSM2612147	0.0198324	0.010294052	0	0.208114849	0.073155556	0	0.002296845	0	0	0	0.098398795	0	0.16094952	0	0	0.003985939	0	0	0	0	0	0.422972044	0	0.742277712	0.676270498
GSM2612148	0	0.000391335	0	0.12451936	0.05302276	0	0.020687464	0	0	0	0.120218959	0	0.056567309	0.000548532	0	0.016908482	0.001453703	0	0.025356962	0	0	0.580325133	0	0.760530035	0.651466165
GSM2612149	0	0.030055257	0	0.262014093	0.092589039	0	0.02806633	0	0	0	0.102209877	0	0.075708344	0	0	0.005598037	0	0	0.00561204	0	0.005321335	0.392825649	0	0.721093788	0.700264039
GSM2612150	0	0.011699187	0	0.267846191	0.075891488	0	0.027378984	0	0.004233234	0	0.064062076	0	0.093029546	0.001954596	0	0.015938603	0.000695756	0	0.005174882	0	0.009570755	0.422524701	0	0.760876234	0.660213822
GSM2612151	0	0.028807642	0	0.128885689	0.069020226	0.002812436	0.013871326	0	0	0.006039335	0.101053122	0	0.110519538	0	0	0.006928086	0	0	0.00204326	0	0	0.530019339	0	0.763356648	0.648412606
GSM2612152	0.018557459	0	0	0.183136605	0.141027873	0	0.018524186	0	0	0.013152633	0.102621072	0	0.074924876	0	0	0.006114338	0	0.000762347	0.01744617	0	0.001065395	0.422667047	0	0.736613914	0.683949026
GSM2612153	0	0.027824846	0	0.095590806	0.056859634	0	0.021625931	0	0	0	0.101398015	0	0.134938885	0	0	0.014654148	0.014738902	0	0.011299596	0	0.018120963	0.502948273	0	0.750278776	0.663486259
GSM2612154	0	0	0.009221433	0.145132559	0.07832162	0	0.017770762	0	0	0	0.086527853	0	0.064055559	0	0	0.014127445	0	0	0	0	0	0.584842769	0	0.796060953	0.608213858
GSM2612155	0	0.011419429	0.001465564	0.181134059	0.03097069	0	0.011106719	0	0	0	0.134444977	0	0.075820875	0	0	0.008554034	0	0.000287138	0	0	0	0.544796513	0	0.779121579	0.630238733
GSM2612156	0	0.008188121	0	0.132321805	0.061276336	0	0.044720282	0	0	0.011235756	0.10071814	0	0.068843018	0	0	0.009180214	0	0	0.016200267	0	0	0.54731606	0	0.790930088	0.616394939
GSM2612157	0	0.010697388	0	0.189221261	0.115273639	0	0.010572708	0	0	0	0.111663441	0	0.079581662	0	0	0.010922267	0	0.002876785	0.021682506	0	0.021315031	0.426193312	0	0.775252524	0.646706563
GSM2612158	0	0.006506169	0	0.254610214	0.097104933	0	0.025018044	0	0	0.025497828	0.052380272	0	0.100310689	0.036212315	0	0	0.003286355	0	0	0	0	0.399073181	0	0.766590973	0.656655349
GSM2612159	0.016013403	0	0	0.300782232	0.100687694	0	0.029994108	0	0	0.001425573	0.046742317	0	0.053456669	0	0	0.010090888	0.00137299	0	0.019877233	0	0.034705256	0.384851637	0	0.731247213	0.692739807
GSM2612160	0.000577865	0.006718403	0.006071175	0.189363018	0.110178794	0.015944113	0.024656916	0	0	0.081377134	0.164383706	0	0.115986323	0.00071849	0	0	0	0.000501392	0.01175382	0	0.0284067	0.243362152	0	0.721238152	0.710005166
GSM2612161	0.01968084	0	0.002280305	0.13977617	0.090742967	0	0.020259371	0	0.001343689	0.015925703	0.116099448	0	0.10168802	0	0	0.001803383	0	0.001090385	0.005038384	0	0	0.484271334	0	0.747355978	0.668029541
GSM2612162	0.034009981	0	0	0.135139033	0.073857209	0	0.01883221	0	0	0.027812021	0.101294699	0	0.02606505	0	0	0.035957112	0	0.000646177	0.010017949	0	0.007215455	0.529153105	0	0.726699101	0.688921168
GSM2612163	0.000640125	0.007572853	0	0.179613001	0.123044299	0	0.011541768	0	0	0.015857088	0.091435171	0	0.060972433	0	0.000616354	0.014357906	0.00469966	0	0	0	0	0.489649341	0	0.718183076	0.697482939
GSM2612164	0.012682377	0	0.002817681	0.33242939	0.042532764	0	0.018162725	0	0	0	0.106831668	0	0.118240182	0.000604584	0	0.002370168	0	0	0.017169838	0	0	0.346158625	0	0.736663133	0.688973119
GSM2612165	0	0.019304167	0.000502823	0.160453425	0.044859813	0	0.018638542	0	0	0.028107239	0.024595897	0	0.026034093	0	0	0.019229702	0.001370366	0	0	0	0.021437473	0.635466461	0	0.780431438	0.629057988
GSM2612166	0	0.048137282	0	0.160789638	0.088289676	0	0.033400047	0	0.014903403	0.002305926	0.058552379	0.000794736	0.000365503	0	0	0.017038638	0.007683516	0.001914693	0.026276824	0	0	0.53954774	0	0.733697444	0.681582262
GSM2612167	0.043329904	0	0	0.238799346	0.083953389	0.049454074	0.030719402	0	0	0.057884112	0.048710737	0	0.071140791	0	0	0.002308811	0.00441248	0	0.011494597	0	0.029218407	0.32857395	0	0.702593483	0.72231027
GSM2612168	0	0.028061856	0	0.010889355	0.12330924	0.163926752	0	0	0	0.076081342	0.037280756	0	0	0	0	0.010080016	0.002421253	0	0.028279816	0	0.012717483	0.506952132	0	0.720075412	0.695543659
GSM2612169	0.006152906	0.002547229	0	0.081429271	0.087432534	0	0.029095456	0	0.006647609	0	0.130588297	0	0.058149966	0	0	0.015219568	0	0	0.014937932	0	0.002087822	0.56571141	0	0.770853443	0.639327689
GSM2612170	0	0.015925801	0	0.060987287	0.110113176	0.024940396	0.016556863	0	0	0.013238888	0.112954048	0	0.026728899	0	0	0.015514201	0	0	0.010321547	0	0.010474475	0.58224442	0	0.748196681	0.665559249
GSM2612171	0.021343761	0	0.000369429	0.151326434	0.129381828	0	0.032709801	0	0.021864165	0	0.064447507	0	0.063682485	0	0	0.01079525	0	0.010825472	0.002080064	0	0	0.491173805	0	0.690757909	0.723966796
GSM2612172	0	0.017713904	0.000178186	0.043765812	0.15232449	0.151591547	0.012256998	0	0	0	0.076581581	0	0.023892467	0	0	0.031436265	0.005081349	0	0.013621906	0	0.012721837	0.458833658	0	0.734526665	0.684210587
GSM2612173	0	0.017915125	0	0.122652798	0.102644827	0	0.01854269	0	0	0	0.12314431	0	0.045291268	0.01503029	0	0.010091968	0	0	0.010823946	0	0.002277044	0.531585734	0	0.759786932	0.653152328
GSM2612174	0.009660333	0	0.002112573	0.146641208	0.046792818	0	0.046727883	0	0	0	0.09542875	0	0	0	0	0.017866263	0.00676798	0	0	0	0.010949637	0.617052555	0	0.774583094	0.635386326
GSM2612175	0	0.027490199	0	0.128126259	0.027254405	0.048224535	0.008380715	0	0	0	0.10937159	0	0.069177795	0	0	0.009646616	0	0	0.002027873	0	0	0.570300013	0	0.769061413	0.641567215
GSM2612176	0	0.049218322	0	0.06874829	0.125214248	0.055314827	0.000855038	0	0	0	0.143110136	0	0.004628211	0	0	0.012187177	0	0	0	0	0.008793411	0.531930339	0	0.72756251	0.687896131
GSM2612177	0	0.011222069	0	0.05554786	0.059482395	0.078595585	0.001516051	0	0	0.044293082	0.095024126	0	0	0.004267391	0	0.012330359	0	0.008961332	0.025508106	0	0	0.603251642	0	0.785697579	0.621524418
GSM2612178	0.011643355	0	0.002612333	0.095208799	0.083924274	0.031422161	0.010531731	0	0	0	0.063603106	0	0.045841107	0.003907681	0	0.003985059	0	0.000283998	0	0	0	0.647036397	0	0.794532587	0.611021266
GSM2612179	0.012231157	0.015633839	0	0.169354945	0.085363941	0.033948494	0.033098717	0	0	0	0.103762591	0	0.004896983	0	0	0.013014574	0.003420377	0	0.007370752	0	0.021151515	0.496752117	0	0.728085912	0.688424496
GSM2612180	0	0.014257315	0.015598089	0.189133755	0.064961153	0	0.019890406	0	0	0.031981169	0.039919601	0	0.033471381	0	0.001024712	0.010333348	0.002204304	0	0.015017001	0	0.002896085	0.559311682	0	0.785864529	0.622550789
GSM2612181	0	0.010522959	0	0.119412518	0.146899835	0.040317169	0.032201626	0	0	0	0.107980231	0	0.074155584	0	0	0.013165286	0	0	0.012656935	0	0.007685442	0.435002415	0	0.747026217	0.673489714
GSM2612182	0.009710014	0.018213277	0	0.051094422	0.106937163	0.063326171	0.005109584	0	0	0	0.085148986	0	0.03949144	0	0	0.01599215	0	0	0.006907069	0	0.004656971	0.593412752	0	0.77680636	0.631924706
GSM2612183	0.025927471	0	0	0.132632577	0.04044734	0.04843718	0.051402075	0	0	0.050576777	0.080036501	0	0.078753991	0	0	0.012346912	0.001430732	0	0	0	0	0.478008445	0	0.738234679	0.678317476
GSM2612184	0	0.018566009	0.001751368	0.096531109	0.072467646	0	0.03075089	0	0	0.02539075	0.063149786	0	0.022120464	0	0	0.023320062	0	0	0.017286126	0	0	0.62866579	0	0.783887569	0.623723997
GSM2612185	0	0.035267239	0	0.129405973	0.111198042	0	0.021553276	0	0	0	0.077827404	0	0.052673814	0	0	0.018920384	0.009580137	0	0.027339418	0	0.018005429	0.498228883	0	0.724056266	0.692032976
GSM2612186	0.007982521	0.002693964	0.005538775	0.014488826	0.111497326	0.133363234	0.00063263	0	0	0.113594633	0.001934053	0	0.047954105	0	0	0.008361342	0	0.001088876	0.01939918	0	0.057513597	0.473956939	0	0.711813162	0.7040385
GSM2612187	0.013419001	0	0	0.286313087	0.053546229	0	0.032325634	0	0	0.060779587	0.091079008	0	0.038281724	0	0	0.020801037	0	0	0.014083107	0	0.007411192	0.381960393	0	0.747210862	0.677080458
GSM2612188	0.007382424	0.010109247	0	0.052231188	0.115653658	0.032840668	0.037821339	0	0	0.012069249	0.096934001	0	0.020176447	0	0	0.01158187	0	0	0.016002606	0	0	0.587197302	0	0.758675273	0.653334588
GSM2612189	0	0.049055331	0	0.065262819	0.115906887	0.039972116	0.020198555	0	0	0.11516729	0.072034149	0	0	0	0.000620476	0.020927976	0.006693722	0	0	0	0	0.49416068	0	0.706032677	0.709874432
GSM2612190	0	0.01709436	0	0.175752201	0.083945726	0.017442059	0.023419475	0	0	0.115595944	0.147680645	0	0.04399674	0	0	0.011864912	2.56E-05	0.007039605	0.027609875	0	0.002974116	0.325558744	0	0.713036767	0.710980744
GSM2612191	0.002923813	0.003768189	0	0.037178341	0.147530443	0.092618597	0.006569471	0	0	0.066922574	0.098399665	0	0.019669749	0	0	0.015121173	0	0.000162485	0.002945805	0	0	0.506189695	0	0.724278138	0.691132358
GSM2612193	0	0	0.00220144	0.133100218	0.093669503	0	0.045931722	0	0	0.035027375	0.129156781	0	0.06548562	0.000300557	0	0.001857885	0	0	0.036348706	0	0	0.456920193	0	0.813433817	0.60263088
GSM2612194	0.023689251	0	0.001648181	0.263056898	0.017635423	0	0.049837457	0	0	0.013369195	0.114406042	0	0.062807514	0	0	0	0	0	0.028833582	0	0	0.424716456	0	0.7888899	0.633653083
GSM2612195	0.047709124	0	0	0.244779776	0.083410556	0	0.005030866	0	0.0040238	0	0.115053776	0	0.08877178	0	0	0	0	0	0.019675823	0	0	0.391544499	0	0.75433776	0.670697266
GSM2612196	0.045293664	0	0	0.374820785	0.092823442	0	0.041359561	0	0.005065418	0.006358557	0.040598075	0	0.091620823	0	0	0.002690509	0	0	0.021744979	0	0	0.277624187	0	0.753017127	0.683928335
GSM2612198	0.031144423	0	0	0.206043621	0.063876527	0	0.041102981	0	0	0	0.079957557	0	0.039324775	0	0	0.003534623	0	0	0.036550176	0	0	0.498465317	0	0.786732484	0.627740562
GSM2612200	0	0	0.001024071	0.18163371	0.07075888	0	0.041835325	0	0	0	0.110280195	0	0.087888012	0	0	0	0	0.002786857	0.023327808	0	0	0.480465142	0	0.79324152	0.620214096
GSM2612201	0.003966702	0.014611772	0	0.32138885	0.048747814	0	0.036443158	0	0	0	0.075818201	0	0.042570545	0	0	0.010646385	0.001705971	0.000685713	0.030013264	0	0	0.413401626	0	0.759335978	0.664174812
GSM2612202	0.046621225	0	0	0.246479269	0.075798426	0	0.050715846	0	0	0	0.130951697	0	0.060322103	0	0	0.00114771	0	0.00025224	0.020360635	0	0	0.367350848	0	0.774746414	0.656867166
GSM2612204	0.047206521	0	0	0.21862038	0.18898868	0	0.023375763	0	0	0	0.094574633	0.025643015	0.015246627	0	0	0	0	0.001151606	0.021366275	0	0	0.363826501	0	0.778591806	0.652215838
GSM2612205	0.035263889	0	0.001604517	0.124426924	0.058922039	0.002453307	0.022518746	0	0	0	0.096532396	0	0.061577908	0	0	0	0	0	0.018741421	0	0	0.577958853	0	0.805026872	0.597659923
GSM2612207	0.039550581	0	0	0.117120775	0.055526042	0.000769403	0.0240547	0	0.001394679	0	0.123470427	0	0.070486837	0	0	0	0	0	0.026082255	0	0.000308505	0.541235794	0	0.78832325	0.620402524
GSM2612208	0.012921662	0	0.000768772	0.291606217	0.054913772	0	0.038172081	0	0	0	0.109549223	0	0.054446734	0	0	0.004965764	0	0	0.010357766	0	0	0.422298011	0	0.771328354	0.649856638
GSM2612209	0.011886601	0	0	0.142318428	0.100206344	0	0.042455774	0	0	0	0.116179248	0	0.021263638	0	0	0.002917145	0	0	0.01267588	0	0	0.550096942	0	0.80692122	0.597950913
GSM2612210	0.0395779	0	0.002041696	0.245574766	0.067850883	0	0.062098751	0	0	0	0.095414143	0	0.065483121	0	0	0	0	0	0.037817847	0	0.001551723	0.38258917	0	0.789812001	0.643244663
GSM2612211	0.04679182	0	0	0.181207754	0.085899583	0	0.046356383	0	0	0.004538873	0.101060073	0	0.083605626	0	0	0	0.00199204	0	0.034635416	0	0	0.413912433	0	0.793074991	0.634150887
GSM2612212	0.033913552	0	0	0.200130292	0.101447683	0	0.005922919	0	0.007264751	0.018121068	0.03564233	0	0.096677842	0.02125835	0	0	0	0	0	0	0	0.479621214	0	0.783228303	0.630307605
GSM2612213	0.036359066	0	0	0.155042065	0.098760027	0.012504438	0.040731822	0	0	0	0.081164226	0	0.100264041	0	0	0	0.000836478	0	0.028531554	0	0	0.445806283	0	0.794115382	0.626140383
GSM2612214	0.017257485	0	0.00041201	0.164591839	0.027650052	0	0.033267891	0.006839119	0	0.015437729	0.134126042	0	0.08237711	0.029878826	0	0	0	0	0.006011272	0	0	0.482150624	0	0.808452326	0.602404382
GSM2612215	0.019987654	0	0	0.27769382	0.048821617	0	0.029157424	0	0.000462266	0	0.143775958	0	0.099201358	0.003588576	0	0.003472682	0	0	0.011802591	0	0	0.362036054	0	0.786247263	0.642495924
GSM2612219	0.003733339	0	0	0.302940964	0.019744224	0	0.039069039	0	0.006318362	0.071308596	0.06104372	0	0.088639737	0.024116304	0	0.003682645	0	0	0.006864006	0	0	0.372539065	0	0.781366875	0.644839953
GSM2612220	0.014928327	0	0	0.252416405	0.03765673	0	0.048931902	0.001840286	0.005467204	0.087547581	0.070342864	0	0.091841375	0.019109333	0	0.001081428	0	0	0.006638733	0	0	0.362197833	0	0.767766909	0.660166295
GSM2612221	0.032784422	0	0	0.089158	0.066359063	0.093943857	0.003555928	0	0	0.070506199	0.040618509	0	0.090318665	0	0	0	0.002810292	0.00303416	0.02107337	0	0	0.485837536	0	0.778604268	0.635566503
GSM2612222	0.056188927	0	0	0.182077423	0.126482643	0	0.01054234	0	0	0	0.088674053	0	0.072961559	0	0	0.002711963	0	0	0.024237806	0	0.009973253	0.426150035	0	0.789413679	0.634403192
GSM2612223	0.012569685	0	0	0.117894291	0.111140628	0	0.016087085	0	0.003201398	0	0.145113255	0	0.06285615	0	0	0.001566956	3.12E-05	0	0.028591689	0	0	0.500947622	0	0.786887739	0.62534661
GSM2612224	0.01167604	0	0	0.15294896	0.057608178	0	0.013847007	0	0	0	0.168405555	0	0.106803272	0.011304868	0	0	0	0	0.020188379	0	0	0.457217742	0	0.799844305	0.614365952
GSM2612225	0.017110973	0	0	0.191177118	0.018258576	0	0.027867849	0	0	0.008668142	0.095782123	0	0.102851479	0.013415701	0	0	0	0	0.022851471	0	0	0.502016568	0	0.77484788	0.637676211
GSM2612226	0.028501215	0	0	0.289904947	0.07542709	0	0.026848051	0	0	0.125505652	0.050078946	0	0.022522259	0	0	0.003775489	0	0.00019083	0.034745283	0	0	0.34250024	0	0.773839073	0.656084772
GSM2612228	0.012130128	0	0	0.09538204	0.084126754	0	0.011499146	0	0.001189014	0	0.082829344	0	0.083590725	0.042457584	0	0.001666601	0	0	0.023816257	0	0	0.561312408	0	0.787315007	0.619287532
GSM2612229	0.050248563	0	0	0.246336175	0.045669827	0	0.035418088	0	0	0.048726727	0.052953573	0	0.056731937	0	0	0.000278173	0.000280599	0	0.031207664	0	0	0.432148674	0	0.757443327	0.664712114
GSM2612231	0.038495259	0	0	0.095497523	0.08066259	0.034811966	0.005164463	0	0	0.035320016	0.059287762	0	0.058842517	0.003449265	0	0.000693873	0	0.002847313	0.018341161	0	0	0.566586293	0	0.794622441	0.611117664
GSM2612232	0.050832469	0	0	0.138900065	0.053997177	0	0.044910404	0	0	0.027690566	0.115178394	0	0.045961029	0	0	0.004334562	0	4.33E-05	0.03007607	0	0.000795492	0.487280466	0	0.801556606	0.613051106
GSM2612235	0.041093515	0	0	0.210820506	0.068450704	0	0.03641568	0	0	0	0.151350244	0	0.053445756	1.19E-05	0	0	0	0	0.023748034	0	0	0.41466369	0	0.759869206	0.66378561
GSM2612240	0.032156427	0	0	0.156018517	0.078109144	0.023074127	0.021174816	0	0	0	0.181864263	0	0.027723451	0	0	0.005836827	0	0	0.014473663	0	0.010599239	0.448969527	0	0.791526972	0.627218378
GSM2612242	0.032186279	0	0	0.245224141	0.08225046	0	0.030562321	0	0	0.021890692	0.078160611	0	0.062862132	0	0	0.002812559	0.003348758	0	0.0214758	0	0	0.419226245	0	0.778997644	0.644600779
GSM2612243	0.006060996	0.002672732	0	0.194291125	0.11888307	0	0.03156507	0	0	0	0.064899837	0	0.053930773	0	0	0	0.002625567	0	0.020657947	0	0	0.504412882	0	0.780486048	0.632153739
GSM2612244	0.011958933	0	0.004280034	0.102065605	0.057000835	0	0.010442317	0	0.012983665	0.007233321	0.145011024	0	0.108660242	0.022380695	0	0	0	0	0.015352504	0	0	0.502630824	0	0.77218343	0.640065186
GSM2612246	0.026844723	0	0	0.229109656	0.067832896	0	0.039156737	0	0	0	0.090146544	0	0.080599733	0.000384438	0	0	0	0	0.016472152	0	0	0.449453122	0	0.790972897	0.627651821
GSM2612247	0.030512413	0	0	0.428629149	0.008181193	0	0.047683389	0	0	0	0.091692178	0	0.080484282	0	0	0.000297079	0	0	0.018294347	0	0	0.29422597	0	0.735366156	0.693994399
GSM2612249	0.004291117	0.001371843	0.000134011	0.114522633	0.08679338	0.004388551	0.047705349	0	0	0.023952814	0.13856132	0	0.023306157	0	0	0	0	0.00165162	0.027406239	0	0	0.525914966	0	0.790100131	0.620013274
GSM2612253	0.018069258	0	0	0.205928467	0.044707903	0	0.007750887	0	0	0	0.106377066	0	0.081293804	0.00670519	0	0	0	0	0	0	0	0.529167425	0	0.779062199	0.631015188
GSM2612254	0.02410158	0	0.006941033	0.306136268	0.058175777	0	0.084552955	0	0.003536142	0	0.073990426	0	0.017141246	0	0	0.023741156	0.006427146	0	0.007853108	0	0	0.387403164	0	0.771520154	0.658542913
GSM2612255	0.039903638	0	0	0.120641559	0.115538334	0	0.0185084	0	0.00609483	0.010142867	0.093563673	0	0.030669596	0	0	0	0	0.004536986	0.017118879	0	0	0.543281237	0	0.756491321	0.656870185
GSM2612256	0.010976499	0	0	0.167218131	0.085985929	0	0.012817287	0	0	0.018003539	0.114846407	0	0.032586226	0	0	0.008681251	0	0	0.029482611	0	0.001687396	0.517714724	0	0.771904914	0.640954602
GSM2612257	0.045852339	0	0	0.128183228	0.133657619	0.020053783	0.032688594	0	0	0	0.054933796	0	0.062566156	0	0	0.005797646	0	0.00069841	0.017823064	0	0	0.497745365	0	0.797570748	0.61500103
GSM2612258	0.017899439	0	0.000967524	0.276127917	0.07199623	0	0.031263201	0	0	0	0.069447489	0	0.047278197	0	0	0.007006927	0	0.001160419	0.026738808	0	0	0.45011385	0	0.785901017	0.633410571
GSM2612260	0.025251334	0	0.00117045	0.081954237	0.054310736	0	0.006605338	0	0.000898619	0	0.083186102	0	0.061865295	0.034101492	0	0.003096911	0	0	0.008178452	0	0	0.639381034	0	0.802516996	0.600065478
GSM2612261	0.036090084	0	0.001253622	0.22635434	0.032926839	0	0.02714573	0	0	0	0.106281245	0	0.076139694	0.005383129	0	0.001425223	0	0	0.035689134	0	0	0.451310961	0	0.792451703	0.626923999
GSM2612262	0.006340907	0	0.003775172	0.079489163	0.067180376	0	0.014995132	0	0.009589785	0.026764506	0.056393634	0	0.045500496	0.004815616	0	0.024424142	0	0.002075845	0.004738677	0	0	0.653916551	0	0.79662943	0.608631964
GSM2612263	0.048896514	0	0	0.168910982	0.141914419	0	0.027280225	0	0.002133458	0	0.074848037	0	0.11236406	0	0	0.000922472	0	0.002665306	0.018909784	0	0.004188887	0.396965857	0	0.765764643	0.660970295
GSM2612264	0.022887392	0	0	0.084645681	0.080224781	0	0.0245008	0	0	0.035401867	0.117433765	0	0.116493133	0.031645845	0	0	0	0	0	0	0	0.486766736	0	0.797606327	0.61277352
GSM2612265	0.016603806	0	0.001418583	0.281780086	0.012186128	0	0.048459626	0	0	0	0.105876127	0	0.056608308	0.005810774	0	0.001088678	0	0	0.020610485	0	0	0.449557397	0	0.776311533	0.642701189
GSM2612266	0.026821979	0	0	0.212724582	0.053049769	0	0.069628784	0	0	0.067357538	0.139012361	0	0.02353198	0	0	0	0	0	0.01789338	0	0	0.389979627	0	0.801789136	0.624556587
GSM2612267	0.018397174	0	0	0.221846601	0.062206574	0	0.065047459	0	0.000329491	0	0.103783648	0	0.060187004	0	0	0.009561718	0	0.000304827	0.035280649	0	0	0.423054855	0	0.782683014	0.642465929
GSM2612269	0.001686895	0.007412146	0	0.086407241	0.117447774	0.011519314	0.021956878	0	0	0.046468824	0.109387347	0	0.039540442	0	0	0.000893811	0	0	0.025164735	0	0	0.532114595	0	0.808732246	0.59693158
GSM2612270	0.050322012	0	0.000560949	0.210538041	0.055304967	0.009943142	0.039153534	0	0	0	0.103273033	0	0.066045651	0	0	0	0.000689628	0.002429985	0.034063661	0	0	0.427675397	0	0.792001147	0.632842461
GSM2612271	0.016005109	0	0.002511722	0.158337402	0.030606452	0	0.047923086	0	0.014658151	0	0.097241715	0	0.054564	0.01389353	8.98E-05	0.011763549	0	0	0	0	0.01438483	0.538020619	0	0.792930232	0.615278958
GSM2612273	0.039518185	0	0.000748084	0.220464186	0.007002139	0	0.030938638	0	0	0	0.078803742	0	0.064464932	0	0	0	0	0	0.040968038	0	0	0.517092057	0	0.769403484	0.644114313
GSM2612274	0.032625784	0	0	0.197859969	0.050173915	0	0.018331591	0	0	0	0.159685297	0	0.057329429	0	0	0.002596746	0.000858647	0	0.028505496	0	0	0.452033126	0	0.781485037	0.63709288
GSM2612276	0.013101155	0	0.012994737	0.103006238	0.054034606	0	0.04809015	0	0	0	0.099648839	0	0.092135908	0	0	0	0	0	0	0	0	0.576988366	0	0.786804991	0.619676754
GSM2612277	0.038212447	0	0.003241607	0.081658848	0.08427488	0	0.048352841	0	0	0.002493225	0.132975109	0	0.068332258	0	0	0	0	0	0	0.007446717	0	0.533012068	0	0.805718777	0.600531019
GSM2612281	0.024943591	0	0.000551099	0.124821002	0.102907732	0	0.021876454	0	0	0.051114579	0.063606657	0	0.045746504	0	0	0	0	0.004225243	0.026815342	0	0	0.533391797	0	0.781209242	0.629416727
GSM2612282	0.003006214	0	0.008280939	0.221293312	0.076016817	0	0.055136167	0	0.017731926	0	0.092705155	0	0.032199346	0	0	0.016425516	0.000844569	0	0.02593269	0	0	0.450427349	0	0.764904858	0.656136228
GSM2612283	0.012995811	0	0.00026378	0.160338124	0.049985772	0	0.036121513	0	0	0.049575762	0.063542323	0	0.051637133	0	0	0.001607592	0	0	0.02652621	0	0	0.547405981	0	0.809167469	0.594818783
GSM2612285	0.029543032	0	0	0.198951837	0.135151663	0	0.031476919	0	0	0.020468359	0.070242951	0	0.033277911	0	0	0	0	0	0.025594311	0	0	0.455293016	0	0.753240213	0.666082154
